# Supplementary material for: De Novo Assembly and Discovery of Genes That Are Involved in Drought Tolerance in Tibetan Sophora moorcroftiana
Source: PLoS One. 2015 Jan 5;10(1):e111054. doi: 10.1371/journal.pone.0111054 (PMC4283959; doi:10.1371/journal.pone.0111054)
Supplement: Table S3 — KEGG pathway enrichment results by DEGs from mild stress versus control. (XLS) [file pone.0111054.s003.xls]

##The most enriched pathway or disease terms:
##Statistic method: hypergeometric test
##FDR correction method: Benjamini and Hochberg (1995)
#Term	Database	Id	Sample number	Background number	ratio	P-Value	Corrected P-Value	Genes	Hyperlink
Biosynthesis of secondary metabolites	KEGG PATHWAY	ko01110	165	1125	0.146666667	1.20E-06	0.000264521	comp39346_c0|comp38720_c0|comp43553_c0|comp23564_c0|comp40920_c0|comp44366_c0|comp46839_c0|comp38715_c0|comp48532_c0|comp48015_c0|comp34310_c0|comp32238_c0|comp47631_c0|comp46151_c0|comp41235_c0|comp43239_c0|comp38460_c0|comp17616_c0|comp35174_c0|comp33512_c0|comp41759_c1|comp36113_c1|comp17727_c0|comp47603_c0|comp33873_c0|comp42598_c0|comp37629_c0|comp46243_c0|comp44473_c0|comp44351_c0|comp39691…	http://www.genome.jp/kegg-bin/show_pathway?ko01110						0.146666667
Photosynthesis	KEGG PATHWAY	ko00195	17	52	0.326923077	9.81E-06	0.000899886	comp23566_c0|comp23568_c0|comp35766_c0|comp17575_c0|comp43541_c1|comp41119_c0|comp34836_c0|comp40071_c0|comp42205_c0|comp37532_c0|comp25650_c0|comp41166_c0|comp37053_c1|comp36002_c0|comp17475_c0|comp40496_c1|comp33845_c1	http://www.genome.jp/kegg-bin/show_pathway?ko00195						0.326923077
Porphyrin and chlorophyll metabolism	KEGG PATHWAY	ko00860	18	58	0.310344828	1.23E-05	0.000899886	comp43981_c0|comp33858_c0|comp47631_c0|comp37278_c0|comp37327_c0|comp40713_c0|comp45357_c0|comp39019_c0|comp33312_c0|comp34247_c1|comp34247_c0|comp34247_c3|comp41235_c0|comp23842_c0|comp42598_c0|comp19065_c0|comp41276_c0|comp41404_c0	http://www.genome.jp/kegg-bin/show_pathway?ko00860						0.310344828
Plant hormone signal transduction	KEGG PATHWAY	ko04075	36	170	0.211764706	1.99E-05	0.001093924	comp37596_c0|comp47172_c4|comp48018_c0|comp42964_c0|comp44452_c0|comp32928_c0|comp39813_c0|comp41280_c0|comp47802_c3|comp41951_c0|comp42869_c0|comp35515_c0|comp23443_c0|comp31032_c1|comp29937_c0|comp18095_c0|comp40631_c0|comp35070_c1|comp36970_c0|comp39182_c0|comp41764_c1|comp36077_c0|comp37352_c0|comp39901_c0|comp35444_c0|comp38635_c0|comp35001_c0|comp46885_c0|comp44076_c0|comp30278_c0|comp35817…	http://www.genome.jp/kegg-bin/show_pathway?ko04075						0.211764706
Carotenoid biosynthesis	KEGG PATHWAY	ko00906	11	31	0.35483871	0.000159684	0.007026106	comp44191_c0|comp38226_c0|comp39691_c0|comp43141_c0|comp43452_c1|comp46060_c0|comp17727_c0|comp34174_c0|comp41187_c0|comp46829_c2|comp36217_c0	http://www.genome.jp/kegg-bin/show_pathway?ko00906						0.35483871
Metabolic pathways	KEGG PATHWAY	ko01100	287	2329	0.123228854	0.000379675	0.013921429	comp38720_c0|comp43553_c0|comp41677_c0|comp23564_c0|comp39385_c0|comp40920_c0|comp43016_c0|comp46839_c0|comp43892_c0|comp41119_c0|comp41047_c0|comp38715_c0|comp38156_c0|comp48532_c0|comp48015_c0|comp47239_c0|comp42871_c0|comp33515_c0|comp48094_c0|comp40163_c0|comp49715_c0|comp42960_c0|comp47391_c0|comp47631_c0|comp46151_c0|comp36641_c0|comp47947_c0|comp41235_c0|comp43239_c0|comp38460_c0|comp41246…	http://www.genome.jp/kegg-bin/show_pathway?ko01100						0.123228854
Carbon fixation in photosynthetic organisms	KEGG PATHWAY	ko00710	19	84	0.226190476	0.00074144	0.02330239	comp45039_c2|comp35267_c0|comp41282_c0|comp23564_c0|comp38460_c0|comp32819_c0|comp41217_c0|comp44249_c0|comp34898_c0|comp35268_c0|comp23998_c0|comp38156_c0|comp37331_c0|comp34580_c0|comp37629_c0|comp23514_c0|comp42456_c2|comp41126_c0|comp42456_c0	http://www.genome.jp/kegg-bin/show_pathway?ko00710						0.226190476
Glycerolipid metabolism	KEGG PATHWAY	ko00561	18	84	0.214285714	0.001942452	0.05341743	comp33512_c0|comp41342_c1|comp35034_c0|comp36083_c0|comp46450_c0|comp42022_c0|comp45748_c0|comp44351_c0|comp30041_c0|comp37863_c0|comp46639_c0|comp46377_c0|comp47257_c0|comp39676_c0|comp39281_c0|comp34833_c0|comp35479_c1|comp41246_c0	http://www.genome.jp/kegg-bin/show_pathway?ko00561						0.214285714
Ascorbate and aldarate metabolism	KEGG PATHWAY	ko00053	13	54	0.240740741	0.002723203	0.066567179	comp33512_c0|comp35174_c0|comp35892_c0|comp35892_c1|comp44351_c0|comp48195_c4|comp17659_c0|comp46639_c0|comp23521_c0|comp33515_c0|comp46013_c0|comp38831_c0|comp41342_c1	http://www.genome.jp/kegg-bin/show_pathway?ko00053						0.240740741
alpha-Linolenic acid metabolism	KEGG PATHWAY	ko00592	12	51	0.235294118	0.004771917	0.099214022	comp39676_c0|comp46420_c0|comp30412_c0|comp44772_c1|comp35570_c0|comp37259_c0|comp47580_c2|comp79486_c0|comp43951_c0|comp47728_c0|comp43556_c0|comp47011_c0	http://www.genome.jp/kegg-bin/show_pathway?ko00592						0.235294118
Ubiquinone and other terpenoid-quinone biosynthesis	KEGG PATHWAY	ko00130	9	33	0.272727273	0.004960701	0.099214022	comp34570_c0|comp47032_c3|comp23590_c0|comp48618_c0|comp46386_c0|comp43239_c0|comp35935_c0|comp48015_c0|comp46683_c0	http://www.genome.jp/kegg-bin/show_pathway?ko00130						0.272727273
Linoleic acid metabolism	KEGG PATHWAY	ko00591	6	18	0.333333333	0.007347452	0.134703291	comp39676_c0|comp46420_c0|comp30412_c0|comp37259_c0|comp23565_c2|comp47650_c0	http://www.genome.jp/kegg-bin/show_pathway?ko00591						0.333333333
Drug metabolism	KEGG PATHWAY	ko00982	13	66	0.196969697	0.015795258	0.243387881	comp51697_c0|comp17719_c0|comp41483_c0|comp17650_c0|comp17650_c1|comp46482_c0|comp34358_c0|comp33928_c0|comp23242_c0|comp33873_c0|comp17489_c0|comp41345_c0|comp34669_c0	http://www.genome.jp/kegg-bin/show_pathway?ko00982						0.196969697
Chloroalkane and chloroalkene degradation	KEGG PATHWAY	ko00625	8	33	0.242424242	0.016471078	0.243387881	comp33512_c0|comp51697_c0|comp44351_c0|comp41483_c0|comp46482_c0|comp46639_c0|comp33873_c0|comp41342_c1	http://www.genome.jp/kegg-bin/show_pathway?ko00625						0.242424242
Phosphonate and phosphinate metabolism	KEGG PATHWAY	ko00440	3	6	0.5	0.01713421	0.243387881	comp42342_c0|comp36380_c0|comp40163_c0	http://www.genome.jp/kegg-bin/show_pathway?ko00440						0.5
Biotin metabolism	KEGG PATHWAY	ko00780	5	16	0.3125	0.019027108	0.243387881	comp17687_c0|comp47391_c0|comp45910_c0|comp41556_c0|comp42661_c1	http://www.genome.jp/kegg-bin/show_pathway?ko00780						0.3125
Glycine, serine and threonine metabolism	KEGG PATHWAY	ko00260	17	97	0.175257732	0.019781102	0.243387881	comp47132_c0|comp43553_c0|comp37865_c0|comp41677_c0|comp45791_c0|comp40920_c0|comp43247_c0|comp35268_c0|comp45252_c1|comp40058_c0|comp47603_c0|comp32651_c0|comp41628_c0|comp45693_c0|comp38534_c0|comp46023_c0|comp41246_c0	http://www.genome.jp/kegg-bin/show_pathway?ko00260						0.175257732
Methane metabolism	KEGG PATHWAY	ko00680	22	135	0.162962963	0.019913554	0.243387881	comp44542_c0|comp43553_c0|comp42871_c0|comp46839_c0|comp40264_c0|comp46482_c0|comp38534_c0|comp34898_c0|comp34580_c0|comp47132_c0|comp31133_c0|comp45791_c0|comp37629_c0|comp34236_c0|comp51697_c0|comp23514_c0|comp33873_c0|comp28712_c0|comp46023_c0|comp42584_c0|comp43795_c0|comp45252_c1	http://www.genome.jp/kegg-bin/show_pathway?ko00680						0.162962963
Steroid biosynthesis	KEGG PATHWAY	ko00100	6	23	0.260869565	0.025594275	0.296354767	comp48094_c0|comp39676_c0|comp43284_c0|comp31465_c0|comp47785_c0|comp45186_c0	http://www.genome.jp/kegg-bin/show_pathway?ko00100						0.260869565
Metabolism of xenobiotics by cytochrome P450	KEGG PATHWAY	ko00980	13	71	0.183098592	0.027830253	0.306132779	comp51697_c0|comp17719_c0|comp41483_c0|comp17650_c0|comp17650_c1|comp46482_c0|comp34358_c0|comp33928_c0|comp23242_c0|comp33873_c0|comp17489_c0|comp41345_c0|comp34669_c0	http://www.genome.jp/kegg-bin/show_pathway?ko00980						0.183098592
Inositol phosphate metabolism	KEGG PATHWAY	ko00562	12	65	0.184615385	0.031841644	0.328550944	comp35892_c0|comp35892_c1|comp44370_c0|comp37873_c0|comp44249_c0|comp46538_c0|comp46151_c0|comp45523_c0|comp33515_c0|comp42960_c0|comp46447_c1|comp48443_c3	http://www.genome.jp/kegg-bin/show_pathway?ko00562						0.184615385
Glutathione metabolism	KEGG PATHWAY	ko00480	20	126	0.158730159	0.032855094	0.328550944	comp17719_c0|comp23521_c0|comp42505_c1|comp42505_c0|comp45497_c0|comp43016_c0|comp17650_c0|comp17650_c1|comp23520_c0|comp44070_c0|comp40770_c0|comp34358_c0|comp33928_c0|comp42845_c0|comp23242_c0|comp17489_c0|comp41345_c0|comp34669_c0|comp37728_c0|comp45975_c0	http://www.genome.jp/kegg-bin/show_pathway?ko00480						0.158730159
Terpenoid backbone biosynthesis	KEGG PATHWAY	ko00900	11	59	0.186440678	0.036444468	0.348599259	comp44971_c0|comp48225_c0|comp32557_c1|comp37091_c0|comp40709_c0|comp40027_c0|comp36113_c1|comp41158_c0|comp47414_c0|comp41276_c0|comp43300_c0	http://www.genome.jp/kegg-bin/show_pathway?ko00900						0.186440678
Non-homologous end-joining	KEGG PATHWAY	ko03450	3	8	0.375	0.041001288	0.371226802	comp48671_c1|comp43392_c0|comp48282_c1	http://www.genome.jp/kegg-bin/show_pathway?ko03450						0.375
Cyanoamino acid metabolism	KEGG PATHWAY	ko00460	8	39	0.205128205	0.042184864	0.371226802	comp47132_c0|comp17713_c0|comp43323_c0|comp46666_c1|comp46305_c0|comp45252_c1|comp48286_c0|comp37728_c0	http://www.genome.jp/kegg-bin/show_pathway?ko00460						0.205128205
Glyoxylate and dicarboxylate metabolism	KEGG PATHWAY	ko00630	16	101	0.158415842	0.053029428	0.448710549	comp38720_c0|comp47132_c0|comp37865_c0|comp23564_c0|comp34236_c0|comp35234_c0|comp41246_c0|comp46839_c0|comp44792_c0|comp35268_c0|comp48833_c0|comp47653_c0|comp45252_c1|comp38460_c0|comp17616_c0|comp46066_c0	http://www.genome.jp/kegg-bin/show_pathway?ko00630						0.158415842
Zeatin biosynthesis	KEGG PATHWAY	ko00908	5	21	0.238095238	0.057703804	0.470179144	comp48007_c2|comp26114_c1|comp17959_c0|comp46179_c0|comp47983_c1	http://www.genome.jp/kegg-bin/show_pathway?ko00908						0.238095238
Naphthalene degradation	KEGG PATHWAY	ko00626	4	15	0.266666667	0.060589584	0.476061021	comp46482_c0|comp41483_c0|comp51697_c0|comp33873_c0	http://www.genome.jp/kegg-bin/show_pathway?ko00626						0.266666667
Betalain biosynthesis	KEGG PATHWAY	ko00965	2	5	0.4	0.085719218	0.65028372	comp18426_c0|comp25646_c0	http://www.genome.jp/kegg-bin/show_pathway?ko00965						0.4
Phenylpropanoid biosynthesis	KEGG PATHWAY	ko00940	15	101	0.148514851	0.093130283	0.682955405	comp33315_c0|comp45003_c0|comp31133_c0|comp40912_c0|comp40099_c0|comp43323_c0|comp38330_c0|comp44542_c0|comp42584_c0|comp43795_c0|comp40264_c0|comp46305_c0|comp43239_c0|comp48286_c0|comp28712_c0	http://www.genome.jp/kegg-bin/show_pathway?ko00940						0.148514851
Plant-pathogen interaction	KEGG PATHWAY	ko04626	19	136	0.139705882	0.104165538	0.720079927	comp44149_c0|comp39078_c0|comp29720_c0|comp47802_c3|comp38034_c0|comp36098_c0|comp26430_c0|comp31032_c1|comp47478_c0|comp40827_c0|comp48683_c1|comp35444_c0|comp39788_c0|comp46971_c1|comp36010_c0|comp32816_c0|comp34833_c0|comp46759_c0|comp35854_c1	http://www.genome.jp/kegg-bin/show_pathway?ko04626						0.139705882
Selenocompound metabolism	KEGG PATHWAY	ko00450	6	32	0.1875	0.104738899	0.720079927	comp18282_c0|comp32869_c0|comp46468_c0|comp46559_c0|comp47424_c0|comp30568_c0	http://www.genome.jp/kegg-bin/show_pathway?ko00450						0.1875
Bacterial secretion system	KEGG PATHWAY	ko03070	3	12	0.25	0.118353086	0.763588035	comp37249_c0|comp42880_c0|comp34510_c0	http://www.genome.jp/kegg-bin/show_pathway?ko03070						0.25
Thiamine metabolism	KEGG PATHWAY	ko00730	2	6	0.333333333	0.120011721	0.763588035	comp33793_c0|comp48572_c0	http://www.genome.jp/kegg-bin/show_pathway?ko00730						0.333333333
Nitrogen metabolism	KEGG PATHWAY	ko00910	11	73	0.150684932	0.126529309	0.763588035	comp45870_c0|comp37621_c0|comp37517_c0|comp47515_c0|comp35234_c0|comp47653_c0|comp41198_c0|comp49274_c0|comp43201_c1|comp43201_c0|comp42862_c0	http://www.genome.jp/kegg-bin/show_pathway?ko00910						0.150684932
Tyrosine metabolism	KEGG PATHWAY	ko00350	9	57	0.157894737	0.127217953	0.763588035	comp41483_c0|comp45600_c0|comp47032_c3|comp33873_c0|comp51697_c0|comp46482_c0|comp47603_c0|comp33601_c0|comp43715_c0	http://www.genome.jp/kegg-bin/show_pathway?ko00350						0.157894737
Starch and sucrose metabolism	KEGG PATHWAY	ko00500	26	201	0.129353234	0.131652995	0.763588035	comp37457_c0|comp38715_c0|comp44630_c0|comp48286_c0|comp39393_c0|comp47607_c0|comp40043_c0|comp48187_c2|comp48323_c1|comp36641_c0|comp47947_c0|comp44431_c0|comp40788_c0|comp43649_c1|comp35205_c0|comp43258_c0|comp46243_c0|comp46821_c0|comp44473_c0|comp44067_c0|comp43323_c0|comp47651_c0|comp46305_c0|comp39009_c0|comp35144_c0|comp42182_c1	http://www.genome.jp/kegg-bin/show_pathway?ko00500						0.129353234
Fatty acid metabolism	KEGG PATHWAY	ko00071	15	107	0.140186916	0.134072636	0.763588035	comp33512_c0|comp41483_c0|comp17183_c0|comp43746_c0|comp44701_c0|comp35570_c0|comp44351_c0|comp46482_c0|comp47580_c2|comp46639_c0|comp33873_c0|comp32590_c0|comp47728_c0|comp41342_c1|comp51697_c0	http://www.genome.jp/kegg-bin/show_pathway?ko00071						0.140186916
Adipocytokine signaling pathway	KEGG PATHWAY	ko04920	7	42	0.166666667	0.135363333	0.763588035	comp17183_c0|comp43746_c0|comp44701_c0|comp46237_c0|comp37043_c1|comp40902_c0|comp32590_c0	http://www.genome.jp/kegg-bin/show_pathway?ko04920						0.166666667
Glycolysis / Gluconeogenesis	KEGG PATHWAY	ko00010	25	194	0.128865979	0.141241594	0.776828766	comp43553_c0|comp42871_c0|comp44249_c0|comp23998_c0|comp44630_c0|comp46482_c0|comp34587_c0|comp34310_c0|comp45791_c0|comp37629_c0|comp44351_c0|comp41483_c0|comp41759_c1|comp40788_c0|comp51697_c0|comp46639_c0|comp23514_c0|comp33873_c0|comp46023_c0|comp33512_c0|comp37243_c0|comp32005_c0|comp41342_c1|comp34898_c0|comp39281_c0	http://www.genome.jp/kegg-bin/show_pathway?ko00010						0.128865979
Microbial metabolism in diverse environments	KEGG PATHWAY	ko01120	68	583	0.116638079	0.149216282	0.800104158	comp32819_c0|comp44542_c0|comp43553_c0|comp42871_c0|comp23564_c0|comp40920_c0|comp35570_c0|comp46839_c0|comp44249_c0|comp40264_c0|comp35268_c0|comp23998_c0|comp38156_c0|comp43715_c0|comp37331_c0|comp48532_c0|comp38534_c0|comp34898_c0|comp34587_c0|comp34580_c0|comp45039_c2|comp47132_c0|comp28712_c0|comp34310_c0|comp45791_c0|comp46482_c0|comp33601_c0|comp44630_c0|comp34236_c0|comp37629_c0|comp41342…	http://www.genome.jp/kegg-bin/show_pathway?ko01120						0.116638079
Sesquiterpenoid and triterpenoid biosynthesis	KEGG PATHWAY	ko00909	2	7	0.285714286	0.156931186	0.800104158	comp42223_c0|comp48127_c1	http://www.genome.jp/kegg-bin/show_pathway?ko00909						0.285714286
Cysteine and methionine metabolism	KEGG PATHWAY	ko00270	14	102	0.137254902	0.162167789	0.800104158	comp18282_c0|comp32869_c0|comp43395_c0|comp47032_c3|comp33761_c0|comp46559_c0|comp28881_c0|comp43016_c0|comp34234_c1|comp43892_c0|comp37136_c0|comp30568_c0|comp37114_c0|comp17713_c0	http://www.genome.jp/kegg-bin/show_pathway?ko00270						0.137254902
Amino sugar and nucleotide sugar metabolism	KEGG PATHWAY	ko00520	19	145	0.131034483	0.162288634	0.800104158	comp44473_c0|comp35034_c0|comp34270_c1|comp31636_c1|comp40788_c0|comp40043_c0|comp34270_c0|comp46243_c0|comp46858_c0|comp37457_c0|comp48323_c1|comp38715_c0|comp44630_c0|comp43258_c0|comp38626_c0|comp32022_c0|comp38204_c0|comp48195_c4|comp43626_c0	http://www.genome.jp/kegg-bin/show_pathway?ko00520						0.131034483
Limonene and pinene degradation	KEGG PATHWAY	ko00903	4	21	0.19047619	0.163657669	0.800104158	comp33512_c0|comp46639_c0|comp41342_c1|comp44351_c0	http://www.genome.jp/kegg-bin/show_pathway?ko00903						0.19047619
Retinol metabolism	KEGG PATHWAY	ko00830	5	29	0.172413793	0.172331804	0.824195585	comp46482_c0|comp42022_c0|comp41483_c0|comp51697_c0|comp33873_c0	http://www.genome.jp/kegg-bin/show_pathway?ko00830						0.172413793
Phosphatidylinositol signaling system	KEGG PATHWAY	ko04070	9	63	0.142857143	0.196012541	0.91750551	comp48443_c3|comp47257_c0|comp44370_c0|comp46538_c0|comp45523_c0|comp33515_c0|comp36010_c0|comp46450_c0|comp46447_c1	http://www.genome.jp/kegg-bin/show_pathway?ko04070						0.142857143
Antigen processing and presentation	KEGG PATHWAY	ko04612	12	89	0.134831461	0.201831396	0.925060565	comp42115_c0|comp41160_c0|comp48683_c1|comp48886_c0|comp35665_c0|comp35665_c1|comp47478_c0|comp39629_c0|comp42529_c0|comp35814_c0|comp44141_c0|comp36594_c0	http://www.genome.jp/kegg-bin/show_pathway?ko04612						0.134831461
Peroxisome	KEGG PATHWAY	ko04146	17	133	0.127819549	0.206200809	0.92579955	comp44792_c0|comp17183_c0|comp43746_c0|comp42505_c1|comp34236_c0|comp44701_c0|comp35570_c0|comp46839_c0|comp36184_c0|comp17610_c0|comp43985_c0|comp46066_c0|comp42505_c0|comp32590_c0|comp47728_c0|comp43671_c0|comp40499_c0	http://www.genome.jp/kegg-bin/show_pathway?ko04146						0.127819549
Arachidonic acid metabolism	KEGG PATHWAY	ko00590	4	24	0.166666667	0.229370604	0.995061603	comp39676_c0|comp42845_c0|comp37728_c0|comp23520_c0	http://www.genome.jp/kegg-bin/show_pathway?ko00590						0.166666667
Vitamin B6 metabolism	KEGG PATHWAY	ko00750	2	9	0.222222222	0.235196379	0.995061603	comp41628_c0|comp45992_c1	http://www.genome.jp/kegg-bin/show_pathway?ko00750						0.222222222
Sulfur relay system	KEGG PATHWAY	ko04122	2	9	0.222222222	0.235196379	0.995061603	comp33793_c0|comp45115_c0	http://www.genome.jp/kegg-bin/show_pathway?ko04122						0.222222222
Basal transcription factors	KEGG PATHWAY	ko03022	6	41	0.146341463	0.242526204	1	comp43032_c0|comp37641_c0|comp45432_c1|comp32982_c0|comp17492_c0|comp44032_c0	http://www.genome.jp/kegg-bin/show_pathway?ko03022						0.146341463
Galactose metabolism	KEGG PATHWAY	ko00052	11	86	0.127906977	0.268456512	1	comp47471_c0|comp39393_c0|comp44630_c0|comp42871_c0|comp44067_c0|comp43942_c0|comp40788_c0|comp45748_c0|comp48323_c1|comp47947_c0|comp44049_c0	http://www.genome.jp/kegg-bin/show_pathway?ko00052						0.127906977
SNARE interactions in vesicular transport	KEGG PATHWAY	ko04130	5	34	0.147058824	0.268753963	1	comp45059_c0|comp48472_c0|comp42842_c0|comp46156_c1|comp31668_c0	http://www.genome.jp/kegg-bin/show_pathway?ko04130						0.147058824
Brassinosteroid biosynthesis	KEGG PATHWAY	ko00905	2	10	0.2	0.27518661	1	comp42986_c0|comp36082_c0	http://www.genome.jp/kegg-bin/show_pathway?ko00905						0.2
Flavonoid biosynthesis	KEGG PATHWAY	ko00941	4	26	0.153846154	0.276256757	1	comp33315_c0|comp38330_c0|comp39150_c0|comp42823_c0	http://www.genome.jp/kegg-bin/show_pathway?ko00941						0.153846154
PPAR signaling pathway	KEGG PATHWAY	ko03320	10	79	0.126582278	0.293085261	1	comp17183_c0|comp43746_c0|comp34644_c0|comp44701_c0|comp35570_c0|comp47852_c0|comp32590_c0|comp47728_c0|comp34833_c0|comp41717_c0	http://www.genome.jp/kegg-bin/show_pathway?ko03320						0.126582278
Arginine and proline metabolism	KEGG PATHWAY	ko00330	14	116	0.120689655	0.305136905	1	comp33512_c0|comp47459_c0|comp43016_c0|comp48467_c0|comp30885_c0|comp35234_c0|comp45739_c0|comp44351_c0|comp40760_c0|comp32196_c0|comp46639_c0|comp45761_c0|comp41342_c1|comp28881_c0	http://www.genome.jp/kegg-bin/show_pathway?ko00330						0.120689655
Pyruvate metabolism	KEGG PATHWAY	ko00620	16	135	0.118518519	0.31344316	1	comp33512_c0|comp41282_c0|comp23564_c0|comp41342_c1|comp41217_c0|comp44351_c0|comp43195_c0|comp48111_c0|comp46639_c0|comp23998_c0|comp38156_c0|comp40044_c0|comp42456_c2|comp34580_c0|comp42456_c0|comp38460_c0	http://www.genome.jp/kegg-bin/show_pathway?ko00620						0.118518519
Styrene degradation	KEGG PATHWAY	ko00643	2	11	0.181818182	0.315050038	1	comp33601_c0|comp43715_c0	http://www.genome.jp/kegg-bin/show_pathway?ko00643						0.181818182
Phenylalanine metabolism	KEGG PATHWAY	ko00360	11	92	0.119565217	0.346686641	1	comp33315_c0|comp28712_c0|comp47032_c3|comp31133_c0|comp38330_c0|comp44542_c0|comp42584_c0|comp43795_c0|comp47603_c0|comp43239_c0|comp40264_c0	http://www.genome.jp/kegg-bin/show_pathway?ko00360						0.119565217
Fructose and mannose metabolism	KEGG PATHWAY	ko00051	9	74	0.121621622	0.35067281	1	comp42871_c0|comp44249_c0|comp34898_c0|comp23514_c0|comp44630_c0|comp43258_c0|comp37629_c0|comp33749_c0|comp43626_c0	http://www.genome.jp/kegg-bin/show_pathway?ko00051						0.121621622
Biosynthesis of unsaturated fatty acids	KEGG PATHWAY	ko01040	7	56	0.125	0.35331915	1	comp39346_c0|comp45910_c0|comp41175_c0|comp35570_c0|comp47728_c0|comp41717_c0|comp42661_c1	http://www.genome.jp/kegg-bin/show_pathway?ko01040						0.125
Stilbenoid, diarylheptanoid and gingerol biosynthesis	KEGG PATHWAY	ko00945	2	12	0.166666667	0.354389428	1	comp33315_c0|comp38330_c0	http://www.genome.jp/kegg-bin/show_pathway?ko00945						0.166666667
Streptomycin biosynthesis	KEGG PATHWAY	ko00521	3	21	0.142857143	0.369028779	1	comp40788_c0|comp46151_c0|comp44630_c0	http://www.genome.jp/kegg-bin/show_pathway?ko00521						0.142857143
NOD-like receptor signaling pathway	KEGG PATHWAY	ko04621	4	30	0.133333333	0.373198249	1	comp44149_c0|comp36098_c0|comp47478_c0|comp48683_c1	http://www.genome.jp/kegg-bin/show_pathway?ko04621						0.133333333
Glycerophospholipid metabolism	KEGG PATHWAY	ko00564	11	94	0.117021277	0.37365191	1	comp47589_c0|comp42342_c0|comp39676_c0|comp47257_c0|comp46450_c0|comp40448_c0|comp46377_c0|comp40163_c0|comp36664_c0|comp42960_c0|comp36380_c0	http://www.genome.jp/kegg-bin/show_pathway?ko00564						0.117021277
RIG-I-like receptor signaling pathway	KEGG PATHWAY	ko04622	2	13	0.153846154	0.392890566	1	comp44643_c0|comp48171_c0	http://www.genome.jp/kegg-bin/show_pathway?ko04622						0.153846154
RNA polymerase	KEGG PATHWAY	ko03020	5	40	0.125	0.394982218	1	comp48445_c0|comp38765_c4|comp46524_c0|comp47358_c1|comp47159_c0	http://www.genome.jp/kegg-bin/show_pathway?ko03020						0.125
Biosynthesis of ansamycins	KEGG PATHWAY	ko01051	1	5	0.2	0.419036865	1	comp41126_c0	http://www.genome.jp/kegg-bin/show_pathway?ko01051						0.2
Lysosome	KEGG PATHWAY	ko04142	16	145	0.110344828	0.423298399	1	comp42115_c0|comp44889_c0|comp42588_c0|comp47470_c0|comp23475_c2|comp23475_c0|comp23475_c1|comp36347_c0|comp44858_c1|comp41317_c0|comp46043_c0|comp23273_c0|comp43280_c0|comp39629_c0|comp41160_c0|comp48886_c0	http://www.genome.jp/kegg-bin/show_pathway?ko04142						0.110344828
Pentose phosphate pathway	KEGG PATHWAY	ko00030	9	79	0.113924051	0.426472585	1	comp42871_c0|comp40788_c0|comp34898_c0|comp44070_c0|comp40770_c0|comp23514_c0|comp37331_c0|comp37629_c0|comp41126_c0	http://www.genome.jp/kegg-bin/show_pathway?ko00030						0.113924051
Cytosolic DNA-sensing pathway	KEGG PATHWAY	ko04623	3	23	0.130434783	0.426829151	1	comp48445_c0|comp47358_c1|comp47159_c0	http://www.genome.jp/kegg-bin/show_pathway?ko04623						0.130434783
p53 signaling pathway	KEGG PATHWAY	ko04115	5	43	0.11627907	0.458079076	1	comp42457_c0|comp48058_c0|comp47764_c0|comp45449_c0|comp45575_c0	http://www.genome.jp/kegg-bin/show_pathway?ko04115						0.11627907
One carbon pool by folate	KEGG PATHWAY	ko00670	4	34	0.117647059	0.46904482	1	comp47132_c0|comp45252_c1|comp47239_c0|comp44330_c0	http://www.genome.jp/kegg-bin/show_pathway?ko00670						0.117647059
Protein export	KEGG PATHWAY	ko03060	7	63	0.111111111	0.475079493	1	comp41202_c0|comp42880_c0|comp34510_c0|comp47747_c0|comp37249_c0|comp39153_c0|comp22931_c0	http://www.genome.jp/kegg-bin/show_pathway?ko03060						0.111111111
Base excision repair	KEGG PATHWAY	ko03410	5	44	0.113636364	0.478724722	1	comp43103_c0|comp47832_c1|comp43392_c0|comp48282_c1|comp45821_c0	http://www.genome.jp/kegg-bin/show_pathway?ko03410						0.113636364
Geraniol degradation	KEGG PATHWAY	ko00281	1	6	0.166666667	0.478841893	1	comp43671_c0	http://www.genome.jp/kegg-bin/show_pathway?ko00281						0.166666667
Lipopolysaccharide biosynthesis	KEGG PATHWAY	ko00540	1	6	0.166666667	0.478841893	1	comp44421_c0	http://www.genome.jp/kegg-bin/show_pathway?ko00540						0.166666667
Novobiocin biosynthesis	KEGG PATHWAY	ko00401	1	6	0.166666667	0.478841893	1	comp47032_c3	http://www.genome.jp/kegg-bin/show_pathway?ko00401						0.166666667
Jak-STAT signaling pathway	KEGG PATHWAY	ko04630	1	6	0.166666667	0.478841893	1	comp42695_c0	http://www.genome.jp/kegg-bin/show_pathway?ko04630						0.166666667
Notch signaling pathway	KEGG PATHWAY	ko04330	2	16	0.125	0.501209548	1	comp42695_c0|comp44048_c0	http://www.genome.jp/kegg-bin/show_pathway?ko04330						0.125
Histidine metabolism	KEGG PATHWAY	ko00340	4	36	0.111111111	0.514979564	1	comp33512_c0|comp46639_c0|comp41342_c1|comp44351_c0	http://www.genome.jp/kegg-bin/show_pathway?ko00340						0.111111111
Phenylalanine, tyrosine and tryptophan biosynthesis	KEGG PATHWAY	ko00400	5	46	0.108695652	0.519159087	1	comp47682_c0|comp45578_c2|comp46719_c0|comp32651_c0|comp47032_c3	http://www.genome.jp/kegg-bin/show_pathway?ko00400						0.108695652
C5-Branched dibasic acid metabolism	KEGG PATHWAY	ko00660	1	7	0.142857143	0.532493678	1	comp39847_c0	http://www.genome.jp/kegg-bin/show_pathway?ko00660						0.142857143
Purine metabolism	KEGG PATHWAY	ko00230	21	204	0.102941176	0.533703738	1	comp46524_c0|comp38765_c4|comp47358_c1|comp47622_c0|comp47667_c0|comp40788_c0|comp45739_c0|comp47832_c1|comp33654_c0|comp45975_c0|comp48445_c0|comp41012_c0|comp43103_c0|comp23998_c0|comp47159_c0|comp34390_c0|comp41239_c0|comp46779_c0|comp34390_c1|comp44366_c0|comp44105_c0	http://www.genome.jp/kegg-bin/show_pathway?ko00230						0.102941176
Pentose and glucuronate interconversions	KEGG PATHWAY	ko00040	8	77	0.103896104	0.543791628	1	comp33512_c0|comp44351_c0|comp48195_c4|comp46639_c0|comp48323_c1|comp43131_c0|comp41342_c1|comp42182_c1	http://www.genome.jp/kegg-bin/show_pathway?ko00040						0.103896104
mTOR signaling pathway	KEGG PATHWAY	ko04150	4	38	0.105263158	0.558979306	1	comp46758_c0|comp32676_c0|comp46237_c0|comp44718_c1	http://www.genome.jp/kegg-bin/show_pathway?ko04150						0.105263158
Tryptophan metabolism	KEGG PATHWAY	ko00380	7	69	0.101449275	0.574359634	1	comp38693_c0|comp33512_c0|comp34236_c0|comp46839_c0|comp44351_c0|comp46639_c0|comp41342_c1	http://www.genome.jp/kegg-bin/show_pathway?ko00380						0.101449275
Isoquinoline alkaloid biosynthesis	KEGG PATHWAY	ko00950	2	19	0.105263158	0.596261272	1	comp47603_c0|comp47032_c3	http://www.genome.jp/kegg-bin/show_pathway?ko00950						0.105263158
ErbB signaling pathway	KEGG PATHWAY	ko04012	3	32	0.09375	0.6535896	1	comp46758_c0|comp34659_c1|comp46237_c0	http://www.genome.jp/kegg-bin/show_pathway?ko04012						0.09375
Protein processing in endoplasmic reticulum	KEGG PATHWAY	ko04141	31	319	0.097178683	0.660409069	1	comp41364_c0|comp41202_c0|comp44141_c0|comp35665_c0|comp35665_c1|comp35814_c0|comp41585_c0|comp34708_c0|comp47333_c1|comp44992_c0|comp32905_c0|comp41242_c0|comp48683_c1|comp47478_c0|comp39153_c0|comp32383_c0|comp42801_c0|comp42529_c0|comp23530_c0|comp36306_c0|comp34163_c0|comp42704_c0|comp41343_c0|comp44149_c0|comp42863_c0|comp39113_c0|comp39158_c0|comp47747_c0|comp36098_c0|comp41356_c0|comp37884…	http://www.genome.jp/kegg-bin/show_pathway?ko04141						0.097178683
beta-Alanine metabolism	KEGG PATHWAY	ko00410	7	75	0.093333333	0.66377517	1	comp33512_c0|comp37873_c0|comp44351_c0|comp43016_c0|comp47603_c0|comp46639_c0|comp41342_c1	http://www.genome.jp/kegg-bin/show_pathway?ko00410						0.093333333
NF-kappa B signaling pathway	KEGG PATHWAY	ko04064	1	11	0.090909091	0.69728766	1	comp48058_c0	http://www.genome.jp/kegg-bin/show_pathway?ko04064						0.090909091
Glycosylphosphatidylinositol(GPI)-anchor biosynthesis	KEGG PATHWAY	ko00563	2	23	0.086956522	0.700876309	1	comp36377_c1|comp41738_c0	http://www.genome.jp/kegg-bin/show_pathway?ko00563						0.086956522
Fatty acid biosynthesis	KEGG PATHWAY	ko00061	7	78	0.08974359	0.703883754	1	comp45910_c0|comp41556_c0|comp47391_c0|comp48111_c0|comp41320_c3|comp48916_c0|comp42661_c1	http://www.genome.jp/kegg-bin/show_pathway?ko00061						0.08974359
Sulfur metabolism	KEGG PATHWAY	ko00920	3	35	0.085714286	0.713215156	1	comp32869_c0|comp17713_c0|comp42658_c0	http://www.genome.jp/kegg-bin/show_pathway?ko00920						0.085714286
Alanine, aspartate and glutamate metabolism	KEGG PATHWAY	ko00250	8	90	0.088888889	0.720116351	1	comp41677_c0|comp35234_c0|comp43247_c0|comp32022_c0|comp35268_c0|comp39848_c0|comp43201_c1|comp43201_c0	http://www.genome.jp/kegg-bin/show_pathway?ko00250						0.088888889
Retrograde endocannabinoid signaling	KEGG PATHWAY	ko04723	2	24	0.083333333	0.72322529	1	comp40662_c1|comp44040_c0	http://www.genome.jp/kegg-bin/show_pathway?ko04723						0.083333333
Fatty acid elongation	KEGG PATHWAY	ko00062	5	58	0.086206897	0.725656118	1	comp39346_c0|comp32238_c0|comp42588_c0|comp40843_c0|comp40160_c0	http://www.genome.jp/kegg-bin/show_pathway?ko00062						0.086206897
Fat digestion and absorption	KEGG PATHWAY	ko04975	1	12	0.083333333	0.728460226	1	comp42022_c0	http://www.genome.jp/kegg-bin/show_pathway?ko04975						0.083333333
Butirosin and neomycin biosynthesis	KEGG PATHWAY	ko00524	1	13	0.076923077	0.756424365	1	comp44630_c0	http://www.genome.jp/kegg-bin/show_pathway?ko00524						0.076923077
Phototransduction	KEGG PATHWAY	ko04744	1	13	0.076923077	0.756424365	1	comp36010_c0	http://www.genome.jp/kegg-bin/show_pathway?ko04744						0.076923077
Pyrimidine metabolism	KEGG PATHWAY	ko00240	12	137	0.087591241	0.763151342	1	comp38765_c4|comp47358_c1|comp47622_c0|comp46524_c0|comp47424_c0|comp47832_c1|comp33654_c0|comp48445_c0|comp43103_c0|comp47159_c0|comp44366_c0|comp45975_c0	http://www.genome.jp/kegg-bin/show_pathway?ko00240						0.087591241
GABAergic synapse	KEGG PATHWAY	ko04727	3	39	0.076923077	0.779955351	1	comp40662_c1|comp35234_c0|comp44040_c0	http://www.genome.jp/kegg-bin/show_pathway?ko04727						0.076923077
Diterpenoid biosynthesis	KEGG PATHWAY	ko00904	1	14	0.071428571	0.781510132	1	comp32583_c0	http://www.genome.jp/kegg-bin/show_pathway?ko00904						0.071428571
Caprolactam degradation	KEGG PATHWAY	ko00930	1	14	0.071428571	0.781510132	1	comp39281_c0	http://www.genome.jp/kegg-bin/show_pathway?ko00930						0.071428571
Vasopressin-regulated water reabsorption	KEGG PATHWAY	ko04962	2	27	0.074074074	0.781931093	1	comp37410_c0|comp41898_c0	http://www.genome.jp/kegg-bin/show_pathway?ko04962						0.074074074
Phagosome	KEGG PATHWAY	ko04145	14	162	0.086419753	0.792028709	1	comp47470_c0|comp48443_c3|comp46867_c0|comp42321_c0|comp41202_c0|comp48886_c0|comp49254_c0|comp39153_c0|comp46156_c1|comp44141_c0|comp21256_c0|comp35814_c0|comp17736_c0|comp46447_c1	http://www.genome.jp/kegg-bin/show_pathway?ko04145						0.086419753
Valine, leucine and isoleucine degradation	KEGG PATHWAY	ko00280	9	108	0.083333333	0.793347349	1	comp33512_c0|comp35570_c0|comp38653_c0|comp44351_c0|comp37873_c0|comp46639_c0|comp43227_c0|comp43671_c0|comp41342_c1	http://www.genome.jp/kegg-bin/show_pathway?ko00280						0.083333333
Mismatch repair	KEGG PATHWAY	ko03430	3	40	0.075	0.794487654	1	comp48345_c0|comp43103_c0|comp48651_c0	http://www.genome.jp/kegg-bin/show_pathway?ko03430						0.075
Tropane, piperidine and pyridine alkaloid biosynthesis	KEGG PATHWAY	ko00960	2	28	0.071428571	0.798919974	1	comp47603_c0|comp47032_c3	http://www.genome.jp/kegg-bin/show_pathway?ko00960						0.071428571
Nucleotide excision repair	KEGG PATHWAY	ko03420	5	64	0.078125	0.801386357	1	comp17492_c0|comp43103_c0|comp47832_c1|comp46044_c0|comp45575_c0	http://www.genome.jp/kegg-bin/show_pathway?ko03420						0.078125
Synthesis and degradation of ketone bodies	KEGG PATHWAY	ko00072	1	15	0.066666667	0.80401365	1	comp43671_c0	http://www.genome.jp/kegg-bin/show_pathway?ko00072						0.066666667
Taurine and hypotaurine metabolism	KEGG PATHWAY	ko00430	1	15	0.066666667	0.80401365	1	comp37728_c0	http://www.genome.jp/kegg-bin/show_pathway?ko00430						0.066666667
Folate biosynthesis	KEGG PATHWAY	ko00790	1	15	0.066666667	0.80401365	1	comp45115_c0	http://www.genome.jp/kegg-bin/show_pathway?ko00790						0.066666667
Various types of N-glycan biosynthesis	KEGG PATHWAY	ko00513	3	41	0.073170732	0.808209563	1	comp41828_c0|comp48229_c0|comp41356_c0	http://www.genome.jp/kegg-bin/show_pathway?ko00513						0.073170732
Ether lipid metabolism	KEGG PATHWAY	ko00565	3	41	0.073170732	0.808209563	1	comp39676_c0|comp42960_c0|comp40448_c0	http://www.genome.jp/kegg-bin/show_pathway?ko00565						0.073170732
Olfactory transduction	KEGG PATHWAY	ko04740	1	16	0.0625	0.82420059	1	comp36010_c0	http://www.genome.jp/kegg-bin/show_pathway?ko04740						0.0625
Ubiquitin mediated proteolysis	KEGG PATHWAY	ko04120	13	156	0.083333333	0.825891526	1	comp45575_c0|comp36932_c0|comp42457_c0|comp40330_c0|comp25095_c0|comp48457_c0|comp17561_c0|comp39158_c0|comp23530_c0|comp43924_c0|comp47131_c1|comp47764_c0|comp37884_c0	http://www.genome.jp/kegg-bin/show_pathway?ko04120						0.083333333
Ribosome	KEGG PATHWAY	ko03010	36	401	0.089775561	0.830989862	1	comp44333_c0|comp49384_c0|comp40189_c0|comp17602_c0|comp23235_c0|comp23665_c0|comp40303_c0|comp44559_c1|comp32548_c0|comp42409_c0|comp50731_c0|comp17568_c0|comp27169_c0|comp41375_c0|comp42191_c0|comp39899_c0|comp17573_c0|comp40783_c0|comp33328_c0|comp22187_c0|comp17730_c0|comp39927_c0|comp36568_c0|comp35736_c0|comp17593_c0|comp41405_c0|comp21806_c0|comp42357_c0|comp35555_c0|comp35763_c0|comp48236…	http://www.genome.jp/kegg-bin/show_pathway?ko03010						0.089775561
Meiosis	KEGG PATHWAY	ko04113	8	102	0.078431373	0.83648463	1	comp45344_c0|comp45865_c0|comp46444_c0|comp39708_c0|comp45877_c0|comp43924_c0|comp47820_c0|comp46410_c3	http://www.genome.jp/kegg-bin/show_pathway?ko04113						0.078431373
HIF-1 signaling pathway	KEGG PATHWAY	ko04066	7	91	0.076923077	0.839647364	1	comp37243_c0|comp32005_c0|comp46237_c0|comp46758_c0|comp32676_c0|comp44630_c0|comp42695_c0	http://www.genome.jp/kegg-bin/show_pathway?ko04066						0.076923077
Melanogenesis	KEGG PATHWAY	ko04916	3	44	0.068181818	0.844802987	1	comp36010_c0|comp34659_c1|comp42695_c0	http://www.genome.jp/kegg-bin/show_pathway?ko04916						0.068181818
Ribosome biogenesis in eukaryotes	KEGG PATHWAY	ko03008	12	148	0.081081081	0.84534739	1	comp48423_c0|comp48421_c2|comp47802_c5|comp42017_c0|comp48667_c1|comp48182_c1|comp36329_c0|comp46714_c0|comp18105_c0|comp39011_c0|comp46275_c0|comp47822_c0	http://www.genome.jp/kegg-bin/show_pathway?ko03008						0.081081081
Insulin signaling pathway	KEGG PATHWAY	ko04910	13	160	0.08125	0.851144402	1	comp39708_c0|comp37437_c3|comp46237_c0|comp48310_c0|comp46758_c0|comp48111_c0|comp34659_c1|comp23514_c0|comp44630_c0|comp36010_c0|comp37629_c0|comp48187_c2|comp32676_c0	http://www.genome.jp/kegg-bin/show_pathway?ko04910						0.08125
Spliceosome	KEGG PATHWAY	ko03040	17	204	0.083333333	0.852216928	1	comp36329_c0|comp46632_c0|comp48375_c0|comp17561_c0|comp43234_c0|comp48272_c2|comp42529_c0|comp35665_c0|comp35665_c1|comp48221_c0|comp47692_c0|comp43625_c0|comp39792_c0|comp43910_c0|comp39354_c0|comp41647_c0|comp30698_c0	http://www.genome.jp/kegg-bin/show_pathway?ko03040						0.083333333
mRNA surveillance pathway	KEGG PATHWAY	ko03015	10	127	0.078740157	0.853788082	1	comp48551_c0|comp48091_c1|comp43714_c0|comp45344_c0|comp32642_c0|comp37365_c0|comp39708_c0|comp43910_c0|comp46717_c0|comp48141_c4	http://www.genome.jp/kegg-bin/show_pathway?ko03015						0.078740157
ABC transporters	KEGG PATHWAY	ko02010	3	45	0.066666667	0.855577473	1	comp46099_c3|comp39097_c1|comp46214_c1	http://www.genome.jp/kegg-bin/show_pathway?ko02010						0.066666667
Propanoate metabolism	KEGG PATHWAY	ko00640	6	82	0.073170732	0.860491354	1	comp33512_c0|comp44351_c0|comp37873_c0|comp48111_c0|comp46639_c0|comp41342_c1	http://www.genome.jp/kegg-bin/show_pathway?ko00640						0.073170732
Aminoacyl-tRNA biosynthesis	KEGG PATHWAY	ko00970	4	59	0.06779661	0.869549692	1	comp43124_c1|comp44514_c0|comp46468_c0|comp45298_c0	http://www.genome.jp/kegg-bin/show_pathway?ko00970						0.06779661
Valine, leucine and isoleucine biosynthesis	KEGG PATHWAY	ko00290	1	19	0.052631579	0.873125436	1	comp39847_c0	http://www.genome.jp/kegg-bin/show_pathway?ko00290						0.052631579
Long-term potentiation	KEGG PATHWAY	ko04720	3	47	0.063829787	0.875176268	1	comp36010_c0|comp39708_c0|comp42695_c0	http://www.genome.jp/kegg-bin/show_pathway?ko04720						0.063829787
Nicotinate and nicotinamide metabolism	KEGG PATHWAY	ko00760	1	20	0.05	0.886196817	1	comp44366_c0	http://www.genome.jp/kegg-bin/show_pathway?ko00760						0.05
Cutin, suberine and wax biosynthesis	KEGG PATHWAY	ko00073	1	21	0.047619048	0.897922197	1	comp39385_c0	http://www.genome.jp/kegg-bin/show_pathway?ko00073						0.047619048
Other glycan degradation	KEGG PATHWAY	ko00511	1	21	0.047619048	0.897922197	1	comp44889_c0	http://www.genome.jp/kegg-bin/show_pathway?ko00511						0.047619048
Two-component system	KEGG PATHWAY	ko02020	2	38	0.052631579	0.913771826	1	comp35234_c0|comp37621_c0	http://www.genome.jp/kegg-bin/show_pathway?ko02020						0.052631579
Hedgehog signaling pathway	KEGG PATHWAY	ko04340	1	23	0.043478261	0.917874823	1	comp34659_c1	http://www.genome.jp/kegg-bin/show_pathway?ko04340						0.043478261
Benzoate degradation	KEGG PATHWAY	ko00362	1	23	0.043478261	0.917874823	1	comp35570_c0	http://www.genome.jp/kegg-bin/show_pathway?ko00362						0.043478261
DNA replication	KEGG PATHWAY	ko03030	4	66	0.060606061	0.918754186	1	comp43103_c0|comp47832_c1|comp47622_c0|comp43392_c0	http://www.genome.jp/kegg-bin/show_pathway?ko03030						0.060606061
Protein digestion and absorption	KEGG PATHWAY	ko04974	2	39	0.051282051	0.921005149	1	comp37065_c0|comp46311_c1	http://www.genome.jp/kegg-bin/show_pathway?ko04974						0.051282051
Carbon fixation pathways in prokaryotes	KEGG PATHWAY	ko00720	4	67	0.059701493	0.924228729	1	comp42505_c1|comp42505_c0|comp34580_c0|comp44330_c0	http://www.genome.jp/kegg-bin/show_pathway?ko00720						0.059701493
Cell cycle	KEGG PATHWAY	ko04110	10	141	0.070921986	0.924810772	1	comp44747_c0|comp42695_c0|comp45865_c0|comp46444_c0|comp34659_c1|comp45449_c0|comp44048_c0|comp43924_c0|comp48058_c0|comp36327_c0	http://www.genome.jp/kegg-bin/show_pathway?ko04110						0.070921986
Apoptosis	KEGG PATHWAY	ko04210	1	24	0.041666667	0.926337846	1	comp48058_c0	http://www.genome.jp/kegg-bin/show_pathway?ko04210						0.041666667
TGF-beta signaling pathway	KEGG PATHWAY	ko04350	3	54	0.055555556	0.926433205	1	comp46758_c0|comp45344_c0|comp42695_c0	http://www.genome.jp/kegg-bin/show_pathway?ko04350						0.055555556
PI3K-Akt signaling pathway	KEGG PATHWAY	ko04151	9	131	0.06870229	0.931853127	1	comp44149_c0|comp48683_c1|comp45344_c0|comp46237_c0|comp46758_c0|comp47478_c0|comp36098_c0|comp34659_c1|comp32676_c0	http://www.genome.jp/kegg-bin/show_pathway?ko04151						0.06870229
N-Glycan biosynthesis	KEGG PATHWAY	ko00510	3	55	0.054545455	0.931927385	1	comp41828_c0|comp48229_c0|comp41356_c0	http://www.genome.jp/kegg-bin/show_pathway?ko00510						0.054545455
Endocytosis	KEGG PATHWAY	ko04144	11	155	0.070967742	0.932589073	1	comp40448_c0|comp44987_c0|comp49254_c0|comp47835_c1|comp35665_c0|comp35665_c1|comp44914_c1|comp46310_c0|comp16356_c0|comp42529_c0|comp17736_c0	http://www.genome.jp/kegg-bin/show_pathway?ko04144						0.070967742
Fanconi anemia pathway	KEGG PATHWAY	ko03460	3	56	0.053571429	0.93704125	1	comp48483_c0|comp45449_c0|comp46044_c0	http://www.genome.jp/kegg-bin/show_pathway?ko03460						0.053571429
Bile secretion	KEGG PATHWAY	ko04976	3	58	0.051724138	0.946219352	1	comp46099_c3|comp39097_c1|comp46214_c1	http://www.genome.jp/kegg-bin/show_pathway?ko04976						0.051724138
Lysine biosynthesis	KEGG PATHWAY	ko00300	1	27	0.037037037	0.946846598	1	comp43139_c0	http://www.genome.jp/kegg-bin/show_pathway?ko00300						0.037037037
Sphingolipid metabolism	KEGG PATHWAY	ko00600	2	44	0.045454545	0.949348783	1	comp45748_c0|comp41047_c0	http://www.genome.jp/kegg-bin/show_pathway?ko00600						0.045454545
Pantothenate and CoA biosynthesis	KEGG PATHWAY	ko00770	1	28	0.035714286	0.952325362	1	comp45795_c0	http://www.genome.jp/kegg-bin/show_pathway?ko00770						0.035714286
Circadian rhythm	KEGG PATHWAY	ko04710	1	28	0.035714286	0.952325362	1	comp46852_c0	http://www.genome.jp/kegg-bin/show_pathway?ko04710						0.035714286
Dopaminergic synapse	KEGG PATHWAY	ko04728	4	75	0.053333333	0.957357435	1	comp36010_c0|comp45344_c0|comp34659_c1|comp39708_c0	http://www.genome.jp/kegg-bin/show_pathway?ko04728						0.053333333
Mineral absorption	KEGG PATHWAY	ko04978	1	30	0.033333333	0.961647714	1	comp45357_c0	http://www.genome.jp/kegg-bin/show_pathway?ko04978						0.033333333
Lysine degradation	KEGG PATHWAY	ko00310	4	77	0.051948052	0.963224076	1	comp33512_c0|comp46639_c0|comp41342_c1|comp44351_c0	http://www.genome.jp/kegg-bin/show_pathway?ko00310						0.051948052
Progesterone-mediated oocyte maturation	KEGG PATHWAY	ko04914	3	63	0.047619048	0.963998972	1	comp43924_c0|comp47478_c0|comp48683_c1	http://www.genome.jp/kegg-bin/show_pathway?ko04914						0.047619048
Vascular smooth muscle contraction	KEGG PATHWAY	ko04270	2	48	0.041666667	0.964740924	1	comp36010_c0|comp39708_c0	http://www.genome.jp/kegg-bin/show_pathway?ko04270						0.041666667
Gap junction	KEGG PATHWAY	ko04540	2	49	0.040816327	0.96782017	1	comp46867_c0|comp42321_c0	http://www.genome.jp/kegg-bin/show_pathway?ko04540						0.040816327
Gastric acid secretion	KEGG PATHWAY	ko04971	1	32	0.03125	0.969147998	1	comp36010_c0	http://www.genome.jp/kegg-bin/show_pathway?ko04971						0.03125
Calcium signaling pathway	KEGG PATHWAY	ko04020	4	81	0.049382716	0.972773979	1	comp36010_c0|comp34747_c1|comp46538_c0|comp44370_c0	http://www.genome.jp/kegg-bin/show_pathway?ko04020						0.049382716
Adherens junction	KEGG PATHWAY	ko04520	2	51	0.039215686	0.973219796	1	comp42695_c0|comp21256_c0	http://www.genome.jp/kegg-bin/show_pathway?ko04520						0.039215686
RNA degradation	KEGG PATHWAY	ko03018	7	127	0.05511811	0.980632682	1	comp35395_c0|comp47109_c1|comp48182_c1|comp45392_c0|comp32642_c0|comp48230_c3|comp45928_c0	http://www.genome.jp/kegg-bin/show_pathway?ko03018						0.05511811
Long-term depression	KEGG PATHWAY	ko04730	1	37	0.027027027	0.982095503	1	comp45344_c0	http://www.genome.jp/kegg-bin/show_pathway?ko04730						0.027027027
Circadian entrainment	KEGG PATHWAY	ko04713	1	37	0.027027027	0.982095503	1	comp36010_c0	http://www.genome.jp/kegg-bin/show_pathway?ko04713						0.027027027
Regulation of actin cytoskeleton	KEGG PATHWAY	ko04810	5	102	0.049019608	0.983602909	1	comp21256_c0|comp48227_c1|comp46447_c1|comp39708_c0|comp48443_c3	http://www.genome.jp/kegg-bin/show_pathway?ko04810						0.049019608
T cell receptor signaling pathway	KEGG PATHWAY	ko04660	1	38	0.026315789	0.983942089	1	comp34659_c1	http://www.genome.jp/kegg-bin/show_pathway?ko04660						0.026315789
B cell receptor signaling pathway	KEGG PATHWAY	ko04662	1	39	0.025641026	0.985598324	1	comp34659_c1	http://www.genome.jp/kegg-bin/show_pathway?ko04662						0.025641026
Neurotrophin signaling pathway	KEGG PATHWAY	ko04722	2	58	0.034482759	0.986039985	1	comp36010_c0|comp34659_c1	http://www.genome.jp/kegg-bin/show_pathway?ko04722						0.034482759
GnRH signaling pathway	KEGG PATHWAY	ko04912	2	58	0.034482759	0.986039985	1	comp36010_c0|comp40448_c0	http://www.genome.jp/kegg-bin/show_pathway?ko04912						0.034482759
Leukocyte transendothelial migration	KEGG PATHWAY	ko04670	1	40	0.025	0.987083821	1	comp21256_c0	http://www.genome.jp/kegg-bin/show_pathway?ko04670						0.025
MAPK signaling pathway	KEGG PATHWAY	ko04010	3	76	0.039473684	0.987841853	1	comp35665_c0|comp35665_c1|comp42529_c0	http://www.genome.jp/kegg-bin/show_pathway?ko04010						0.039473684
RNA transport	KEGG PATHWAY	ko03013	13	213	0.061032864	0.988451798	1	comp44898_c0|comp32676_c0|comp47702_c0|comp47837_c0|comp48011_c1|comp47746_c0|comp32642_c0|comp44517_c0|comp48047_c1|comp35276_c0|comp43910_c0|comp40995_c0|comp44254_c2	http://www.genome.jp/kegg-bin/show_pathway?ko03013						0.061032864
Glutamatergic synapse	KEGG PATHWAY	ko04724	2	63	0.031746032	0.991296229	1	comp35234_c0|comp40448_c0	http://www.genome.jp/kegg-bin/show_pathway?ko04724						0.031746032
Carbohydrate digestion and absorption	KEGG PATHWAY	ko04973	1	44	0.022727273	0.991644186	1	comp44630_c0	http://www.genome.jp/kegg-bin/show_pathway?ko04973						0.022727273
Chemokine signaling pathway	KEGG PATHWAY	ko04062	1	45	0.022222222	0.992506321	1	comp34659_c1	http://www.genome.jp/kegg-bin/show_pathway?ko04062						0.022222222
Salivary secretion	KEGG PATHWAY	ko04970	1	45	0.022222222	0.992506321	1	comp36010_c0	http://www.genome.jp/kegg-bin/show_pathway?ko04970						0.022222222
Citrate cycle (TCA cycle)	KEGG PATHWAY	ko00020	6	132	0.045454545	0.994815654	1	comp45075_c0|comp23564_c0|comp42505_c1|comp42505_c0|comp48532_c0|comp38460_c0	http://www.genome.jp/kegg-bin/show_pathway?ko00020						0.045454545
Homologous recombination	KEGG PATHWAY	ko03440	1	49	0.020408163	0.995152801	1	comp43103_c0	http://www.genome.jp/kegg-bin/show_pathway?ko03440						0.020408163
Butanoate metabolism	KEGG PATHWAY	ko00650	1	50	0.02	0.995653072	1	comp43671_c0	http://www.genome.jp/kegg-bin/show_pathway?ko00650						0.02
Axon guidance	KEGG PATHWAY	ko04360	1	52	0.019230769	0.996504118	1	comp34659_c1	http://www.genome.jp/kegg-bin/show_pathway?ko04360						0.019230769
Synaptic vesicle cycle	KEGG PATHWAY	ko04721	4	107	0.037383178	0.996590927	1	comp40662_c1|comp31668_c0|comp47470_c0|comp44040_c0	http://www.genome.jp/kegg-bin/show_pathway?ko04721						0.037383178
Oocyte meiosis	KEGG PATHWAY	ko04114	5	125	0.04	0.997179606	1	comp43924_c0|comp45344_c0|comp36010_c0|comp39708_c0|comp45865_c0	http://www.genome.jp/kegg-bin/show_pathway?ko04114						0.04
Focal adhesion	KEGG PATHWAY	ko04510	3	93	0.032258065	0.997258689	1	comp21256_c0|comp34659_c1|comp39708_c0	http://www.genome.jp/kegg-bin/show_pathway?ko04510						0.032258065
Collecting duct acid secretion	KEGG PATHWAY	ko04966	1	58	0.017241379	0.998181937	1	comp47470_c0	http://www.genome.jp/kegg-bin/show_pathway?ko04966						0.017241379
Wnt signaling pathway	KEGG PATHWAY	ko04310	3	99	0.03030303	0.998403176	1	comp42695_c0|comp45344_c0|comp34659_c1	http://www.genome.jp/kegg-bin/show_pathway?ko04310						0.03030303
Tight junction	KEGG PATHWAY	ko04530	2	87	0.022988506	0.999151712	1	comp21256_c0|comp45344_c0	http://www.genome.jp/kegg-bin/show_pathway?ko04530						0.022988506
Pancreatic secretion	KEGG PATHWAY	ko04972	1	66	0.015151515	0.999239942	1	comp34346_c0	http://www.genome.jp/kegg-bin/show_pathway?ko04972						0.015151515
Fc gamma R-mediated phagocytosis	KEGG PATHWAY	ko04666	2	90	0.022222222	0.999369391	1	comp46758_c0|comp40448_c0	http://www.genome.jp/kegg-bin/show_pathway?ko04666						0.022222222
Cardiac muscle contraction	KEGG PATHWAY	ko04260	1	93	0.010752688	0.999960086	1	comp37621_c0	http://www.genome.jp/kegg-bin/show_pathway?ko04260						0.010752688
Oxidative phosphorylation	KEGG PATHWAY	ko00190	12	309	0.038834951	0.999992228	1	comp45075_c0|comp48200_c2|comp46677_c0|comp31974_c0|comp37621_c0|comp48840_c0|comp49715_c0|comp36913_c0|comp37532_c0|comp30939_c0|comp42517_c0|comp47470_c0	http://www.genome.jp/kegg-bin/show_pathway?ko00190						0.038834951
--------------------
#Term	Database	Id	Sample number	Background number		P-Value	Corrected P-Value	Genes	Hyperlink
--------------------
