# Supplementary material for: De Novo Assembly and Discovery of Genes That Are Involved in Drought Tolerance in Tibetan Sophora moorcroftiana
Source: PLoS One. 2015 Jan 5;10(1):e111054. doi: 10.1371/journal.pone.0111054 (PMC4283959; doi:10.1371/journal.pone.0111054)
Supplement: Table S4 — KEGG pathway enrichment results by DEGs from severe stress versus control. (XLS) [file pone.0111054.s004.xls]

##The most enriched pathway or disease terms:
##Statistic method: hypergeometric test
##FDR correction method: Benjamini and Hochberg (1995)
#Term	Database	Id	Sample number	Background number	ratio	P-Value	Corrected P-Value	Genes	Hyperlink
Ribosome	KEGG PATHWAY	ko03010	99	401	0.246882793	3.62E-09	7.96E-07	comp73689_c0|comp15982_c0|comp31845_c0|comp24119_c0|comp27122_c0|comp18486_c0|comp78893_c0|comp16367_c0|comp27169_c0|comp95200_c0|comp16143_c0|comp45168_c0|comp24025_c0|comp101397_c0|comp27111_c0|comp18039_c0|comp87861_c0|comp21806_c0|comp31060_c0|comp19652_c0|comp16785_c0|comp45800_c1|comp34406_c0|comp67502_c0|comp28573_c0|comp33486_c0|comp33667_c0|comp29345_c1|comp82032_c0|comp63938_c0|comp4030…	http://www.genome.jp/kegg-bin/show_pathway?ko03010
Antigen processing and presentation	KEGG PATHWAY	ko04612	28	89	0.314606742	1.59E-05	0.00174693	comp42115_c0|comp26575_c0|comp26575_c1|comp26575_c2|comp40486_c1|comp35665_c1|comp46169_c0|comp37753_c0|comp100044_c0|comp31905_c1|comp31905_c0|comp40194_c0|comp41160_c0|comp117685_c0|comp107180_c0|comp2128_c0|comp39629_c0|comp56732_c0|comp35855_c0|comp35665_c0|comp31982_c0|comp1844_c1|comp31498_c0|comp26263_c0|comp19302_c1|comp37834_c0|comp39074_c0|comp92974_c0	http://www.genome.jp/kegg-bin/show_pathway?ko04612
Cardiac muscle contraction	KEGG PATHWAY	ko04260	25	93	0.268817204	0.000681771	0.049996548	comp21460_c0|comp33826_c1|comp33826_c0|comp101372_c0|comp34371_c0|comp132974_c0|comp134943_c0|comp33402_c0|comp32048_c0|comp2158_c0|comp28461_c0|comp9399_c0|comp23608_c0|comp13943_c0|comp46583_c0|comp25923_c0|comp22141_c0|comp1687_c1|comp24450_c0|comp24450_c1|comp142328_c0|comp186764_c0|comp5313_c0|comp29637_c0|comp29637_c1	http://www.genome.jp/kegg-bin/show_pathway?ko04260
Plant hormone signal transduction	KEGG PATHWAY	ko04075	37	170	0.217647059	0.003195148	0.175733115	comp30278_c0|comp32526_c0|comp42964_c0|comp80067_c0|comp47944_c2|comp37670_c0|comp40020_c0|comp17911_c0|comp46530_c0|comp43908_c0|comp40540_c1|comp25042_c0|comp32928_c0|comp30967_c0|comp29156_c0|comp44775_c0|comp41951_c0|comp48256_c3|comp45583_c0|comp35070_c1|comp45415_c0|comp42012_c0|comp36077_c0|comp42900_c0|comp44764_c0|comp17419_c0|comp45237_c0|comp44618_c1|comp33772_c0|comp46504_c1|comp38544…	http://www.genome.jp/kegg-bin/show_pathway?ko04075
Two-component system	KEGG PATHWAY	ko02020	11	38	0.289473684	0.011819586	0.520061766	comp22377_c0|comp45270_c0|comp39045_c1|comp35234_c0|comp25923_c0|comp9399_c0|comp46583_c0|comp33402_c0|comp29637_c0|comp29637_c1|comp20477_c0	http://www.genome.jp/kegg-bin/show_pathway?ko02020
Limonene and pinene degradation	KEGG PATHWAY	ko00903	7	21	0.333333333	0.019291099	0.556459767	comp28846_c0|comp29335_c0|comp46639_c0|comp39434_c0|comp164731_c0|comp120063_c0|comp41342_c0	http://www.genome.jp/kegg-bin/show_pathway?ko00903
Glyoxylate and dicarboxylate metabolism	KEGG PATHWAY	ko00630	22	101	0.217821782	0.01958795	0.556459767	comp38720_c0|comp49788_c0|comp46839_c0|comp35268_c0|comp13249_c0|comp20477_c0|comp91477_c0|comp116086_c0|comp38460_c0|comp4995_c0|comp39407_c0|comp34236_c0|comp44792_c0|comp1549_c0|comp40632_c0|comp39045_c1|comp35234_c0|comp13691_c0|comp17699_c0|comp47653_c0|comp45252_c1|comp36545_c0	http://www.genome.jp/kegg-bin/show_pathway?ko00630
Nitrogen metabolism	KEGG PATHWAY	ko00910	17	73	0.232876712	0.020234901	0.556459767	comp45870_c0|comp27076_c1|comp27076_c0|comp47515_c0|comp35234_c0|comp45942_c0|comp25923_c0|comp46597_c0|comp9399_c0|comp123845_c0|comp47653_c0|comp39045_c1|comp46583_c0|comp20477_c0|comp29637_c0|comp29637_c1|comp33402_c0	http://www.genome.jp/kegg-bin/show_pathway?ko00910
Methane metabolism	KEGG PATHWAY	ko00680	27	135	0.2	0.030376118	0.699677059	comp32459_c0|comp49788_c0|comp42871_c0|comp33231_c0|comp46839_c0|comp40264_c0|comp31047_c0|comp34908_c0|comp38534_c0|comp43795_c0|comp31133_c0|comp46023_c0|comp4995_c0|comp34236_c0|comp51697_c0|comp33873_c0|comp1549_c0|comp42175_c0|comp145812_c0|comp26227_c0|comp42584_c0|comp34898_c0|comp21508_c0|comp40364_c0|comp41302_c0|comp45252_c1|comp39131_c1	http://www.genome.jp/kegg-bin/show_pathway?ko00680
Chloroalkane and chloroalkene degradation	KEGG PATHWAY	ko00625	9	33	0.272727273	0.031803503	0.699677059	comp29335_c0|comp51697_c0|comp39174_c0|comp40172_c1|comp46639_c0|comp164731_c0|comp33873_c0|comp120063_c0|comp41342_c0	http://www.genome.jp/kegg-bin/show_pathway?ko00625
Carbon fixation in photosynthetic organisms	KEGG PATHWAY	ko00710	18	84	0.214285714	0.037693295	0.742823655	comp45039_c2|comp17699_c0|comp91477_c0|comp35268_c0|comp41282_c0|comp32819_c0|comp39821_c0|comp44249_c0|comp34898_c0|comp39663_c0|comp21508_c0|comp42627_c0|comp101824_c0|comp37331_c0|comp23998_c0|comp13691_c0|comp38460_c0|comp41126_c0	http://www.genome.jp/kegg-bin/show_pathway?ko00710
alpha-Linolenic acid metabolism	KEGG PATHWAY	ko00592	12	51	0.235294118	0.043194865	0.742823655	comp39676_c0|comp37271_c0|comp43951_c0|comp47011_c0|comp48067_c0|comp36174_c1|comp16106_c1|comp16106_c0|comp39320_c0|comp42503_c0|comp43556_c0|comp44772_c1	http://www.genome.jp/kegg-bin/show_pathway?ko00592
Arginine and proline metabolism	KEGG PATHWAY	ko00330	23	116	0.198275862	0.046948253	0.742823655	comp39821_c0|comp46597_c0|comp46437_c0|comp20477_c0|comp27076_c1|comp27076_c0|comp37760_c0|comp29461_c0|comp147308_c0|comp120063_c0|comp45719_c0|comp41342_c0|comp29335_c0|comp24220_c1|comp27700_c0|comp89665_c0|comp46639_c0|comp164731_c0|comp39045_c1|comp35234_c0|comp45739_c0|comp123845_c0|comp30885_c0	http://www.genome.jp/kegg-bin/show_pathway?ko00330
Mineral absorption	KEGG PATHWAY	ko04978	8	30	0.266666667	0.047270596	0.742823655	comp1687_c1|comp40034_c0|comp101372_c0|comp38724_c0|comp34600_c0|comp18123_c0|comp13943_c0|comp134943_c0	http://www.genome.jp/kegg-bin/show_pathway?ko04978
Biotin metabolism	KEGG PATHWAY	ko00780	5	16	0.3125	0.059712352	0.792426321	comp38103_c0|comp36090_c0|comp47391_c0|comp41556_c0|comp41854_c0	http://www.genome.jp/kegg-bin/show_pathway?ko00780
Glycolysis / Gluconeogenesis	KEGG PATHWAY	ko00010	35	194	0.180412371	0.060185286	0.792426321	comp42871_c0|comp38978_c0|comp44249_c0|comp40172_c1|comp39663_c0|comp142178_c0|comp23998_c0|comp34908_c0|comp29335_c0|comp42769_c0|comp45234_c0|comp28077_c0|comp42627_c0|comp16637_c0|comp120063_c0|comp46023_c0|comp23468_c0|comp41342_c0|comp101824_c0|comp51697_c0|comp30936_c0|comp37243_c0|comp39174_c0|comp46639_c0|comp164731_c0|comp33873_c0|comp95581_c0|comp32005_c1|comp32005_c0|comp145812_c0|comp…	http://www.genome.jp/kegg-bin/show_pathway?ko00010
Pentose and glucuronate interconversions	KEGG PATHWAY	ko00040	16	77	0.207792208	0.061232943	0.792426321	comp41850_c0|comp29335_c0|comp44797_c2|comp32572_c0|comp164731_c0|comp44307_c1|comp41342_c0|comp41804_c0|comp46639_c0|comp48323_c1|comp42254_c0|comp43131_c0|comp120063_c0|comp27369_c0|comp42182_c1|comp32653_c0	http://www.genome.jp/kegg-bin/show_pathway?ko00040
Proximal tubule bicarbonate reclamation	KEGG PATHWAY	ko04964	8	32	0.25	0.066250236	0.809725103	comp1687_c1|comp27076_c1|comp27076_c0|comp123845_c0|comp101372_c0|comp142178_c0|comp13943_c0|comp134943_c0	http://www.genome.jp/kegg-bin/show_pathway?ko04964
Leukocyte transendothelial migration	KEGG PATHWAY	ko04670	9	40	0.225	0.093488677	0.926076804	comp11547_c0|comp45286_c0|comp19859_c0|comp191681_c0|comp21676_c0|comp18615_c0|comp83781_c0|comp36139_c1|comp36139_c0	http://www.genome.jp/kegg-bin/show_pathway?ko04670
MAPK signaling pathway	KEGG PATHWAY	ko04010	15	76	0.197368421	0.097862923	0.926076804	comp35665_c0|comp24423_c0|comp100044_c0|comp2128_c0|comp39074_c0|comp11547_c0|comp45286_c0|comp120435_c0|comp40486_c1|comp35665_c1|comp46169_c0|comp17472_c0|comp40194_c0|comp37834_c0|comp40540_c0	http://www.genome.jp/kegg-bin/show_pathway?ko04010
Porphyrin and chlorophyll metabolism	KEGG PATHWAY	ko00860	12	58	0.206896552	0.098538438	0.926076804	comp47598_c1|comp34247_c3|comp33312_c0|comp34600_c0|comp47631_c0|comp45270_c0|comp41235_c0|comp34875_c0|comp18123_c0|comp41276_c0|comp41404_c0|comp31776_c0	http://www.genome.jp/kegg-bin/show_pathway?ko00860
Bile secretion	KEGG PATHWAY	ko04976	12	58	0.206896552	0.098538438	0.926076804	comp22980_c0|comp1687_c1|comp43847_c0|comp101372_c0|comp47224_c0|comp41752_c0|comp41752_c1|comp47609_c1|comp46214_c1|comp47976_c0|comp13943_c0|comp134943_c0	http://www.genome.jp/kegg-bin/show_pathway?ko04976
Microbial metabolism in diverse environments	KEGG PATHWAY	ko01120	92	583	0.15780446	0.099060945	0.926076804	comp32459_c0|comp28846_c0|comp42934_c0|comp33231_c0|comp46839_c0|comp116086_c0|comp28077_c0|comp33601_c0|comp38460_c0|comp4995_c0|comp29335_c0|comp30936_c0|comp20975_c0|comp39174_c0|comp40770_c0|comp164731_c0|comp33873_c0|comp1549_c0|comp5714_c0|comp41282_c0|comp40632_c0|comp39045_c1|comp43183_c0|comp27671_c0|comp17699_c0|comp41302_c0|comp31303_c1|comp31303_c0|comp36545_c0|comp38978_c0|comp40172_…	http://www.genome.jp/kegg-bin/show_pathway?ko01120
Regulation of actin cytoskeleton	KEGG PATHWAY	ko04810	19	102	0.18627451	0.108430085	0.926076804	comp43786_c0|comp17472_c0|comp48443_c3|comp151334_c0|comp11547_c0|comp45286_c0|comp19859_c0|comp46397_c0|comp191681_c0|comp73226_c0|comp18204_c0|comp85237_c0|comp18615_c0|comp83781_c0|comp21676_c0|comp40540_c0|comp45686_c0|comp36139_c1|comp36139_c0	http://www.genome.jp/kegg-bin/show_pathway?ko04810
Alanine, aspartate and glutamate metabolism	KEGG PATHWAY	ko00250	17	90	0.188888889	0.112447221	0.926076804	comp45942_c0|comp39821_c0|comp41677_c0|comp27076_c1|comp27076_c0|comp39045_c1|comp35234_c0|comp43247_c0|comp40410_c0|comp43764_c0|comp32022_c0|comp46597_c0|comp46437_c0|comp123845_c0|comp35268_c0|comp37760_c0|comp20477_c0	http://www.genome.jp/kegg-bin/show_pathway?ko00250
Biosynthesis of secondary metabolites	KEGG PATHWAY	ko01110	170	1125	0.151111111	0.115958334	0.926076804	comp38720_c0|comp32459_c0|comp28846_c0|comp42934_c0|comp33231_c0|comp32194_c0|comp46839_c0|comp43568_c0|comp43696_c1|comp34875_c0|comp40789_c1|comp40789_c0|comp32022_c0|comp116086_c0|comp32238_c0|comp47631_c0|comp28077_c0|comp41235_c0|comp43239_c0|comp38460_c0|comp26227_c0|comp29335_c0|comp24220_c1|comp30936_c0|comp37243_c0|comp39174_c0|comp17727_c0|comp39436_c3|comp164731_c0|comp33873_c0|comp308…	http://www.genome.jp/kegg-bin/show_pathway?ko01110
Vitamin B6 metabolism	KEGG PATHWAY	ko00750	3	9	0.333333333	0.117570276	0.926076804	comp40364_c0|comp41628_c0|comp45992_c1	http://www.genome.jp/kegg-bin/show_pathway?ko00750
Diterpenoid biosynthesis	KEGG PATHWAY	ko00904	4	14	0.285714286	0.117864321	0.926076804	comp32583_c0|comp28667_c0|comp37049_c0|comp31061_c1	http://www.genome.jp/kegg-bin/show_pathway?ko00904
Starch and sucrose metabolism	KEGG PATHWAY	ko00500	34	201	0.169154229	0.125774667	0.954152644	comp42694_c0|comp39615_c0|comp47378_c1|comp47937_c0|comp27091_c0|comp35419_c0|comp39393_c0|comp35205_c1|comp45234_c0|comp42125_c0|comp37457_c0|comp41804_c0|comp48323_c1|comp36641_c0|comp44431_c0|comp40511_c1|comp35205_c0|comp44307_c1|comp37277_c0|comp39353_c0|comp46344_c0|comp95581_c0|comp27369_c0|comp46243_c0|comp46821_c0|comp17480_c0|comp44797_c2|comp43323_c0|comp42182_c1|comp47651_c0|comp46305…	http://www.genome.jp/kegg-bin/show_pathway?ko00500
Naphthalene degradation	KEGG PATHWAY	ko00626	4	15	0.266666667	0.143938993	1	comp40172_c1|comp39174_c0|comp51697_c0|comp33873_c0	http://www.genome.jp/kegg-bin/show_pathway?ko00626
Glycosaminoglycan degradation	KEGG PATHWAY	ko00531	3	10	0.3	0.151355543	1	comp101301_c0|comp46571_c1|comp45601_c0	http://www.genome.jp/kegg-bin/show_pathway?ko00531
D-Glutamine and D-glutamate metabolism	KEGG PATHWAY	ko00471	3	10	0.3	0.151355543	1	comp123845_c0|comp27076_c1|comp27076_c0	http://www.genome.jp/kegg-bin/show_pathway?ko00471
Zeatin biosynthesis	KEGG PATHWAY	ko00908	5	21	0.238095238	0.156248946	1	comp19898_c0|comp48007_c2|comp17959_c0|comp43794_c0|comp29757_c1	http://www.genome.jp/kegg-bin/show_pathway?ko00908
Other glycan degradation	KEGG PATHWAY	ko00511	5	21	0.238095238	0.156248946	1	comp1863_c0|comp101301_c0|comp91397_c0|comp48068_c0|comp45601_c0	http://www.genome.jp/kegg-bin/show_pathway?ko00511
GABAergic synapse	KEGG PATHWAY	ko04727	8	39	0.205128205	0.164424762	1	comp22992_c0|comp39045_c1|comp35234_c0|comp44835_c0|comp40662_c1|comp44040_c0|comp87556_c0|comp20477_c0	http://www.genome.jp/kegg-bin/show_pathway?ko04727
Phagosome	KEGG PATHWAY	ko04145	27	162	0.166666667	0.177604781	1	comp48443_c3|comp102241_c0|comp45286_c0|comp41391_c0|comp41202_c0|comp44727_c0|comp141363_c0|comp39153_c0|comp17736_c0|comp125879_c0|comp127453_c0|comp26263_c0|comp138627_c0|comp31818_c0|comp36139_c1|comp36139_c0|comp31982_c0|comp1144_c0|comp1844_c1|comp31498_c0|comp28696_c1|comp84850_c0|comp43786_c0|comp135270_c0|comp19302_c1|comp46397_c0|comp20481_c0	http://www.genome.jp/kegg-bin/show_pathway?ko04145
Phosphonate and phosphinate metabolism	KEGG PATHWAY	ko00440	2	6	0.333333333	0.197326388	1	comp42342_c0|comp36380_c0	http://www.genome.jp/kegg-bin/show_pathway?ko00440
Jak-STAT signaling pathway	KEGG PATHWAY	ko04630	2	6	0.333333333	0.197326388	1	comp42695_c0|comp142257_c0	http://www.genome.jp/kegg-bin/show_pathway?ko04630
PPAR signaling pathway	KEGG PATHWAY	ko03320	14	79	0.17721519	0.199904995	1	comp2131_c0|comp43746_c0|comp84922_c0|comp108023_c0|comp85098_c0|comp39626_c1|comp39626_c0|comp36174_c1|comp142178_c0|comp33899_c0|comp32590_c0|comp37271_c0|comp33964_c0|comp41717_c0	http://www.genome.jp/kegg-bin/show_pathway?ko03320
Amino sugar and nucleotide sugar metabolism	KEGG PATHWAY	ko00520	24	145	0.165517241	0.204217194	1	comp42694_c0|comp39615_c0|comp32194_c0|comp24419_c0|comp46858_c0|comp47937_c0|comp27091_c0|comp45234_c0|comp39227_c0|comp32022_c0|comp48323_c1|comp45601_c0|comp31636_c1|comp40511_c1|comp33645_c1|comp95581_c0|comp46243_c0|comp41850_c0|comp37457_c0|comp44797_c2|comp43848_c0|comp32106_c1|comp37812_c0|comp38204_c0	http://www.genome.jp/kegg-bin/show_pathway?ko00520
Lysosome	KEGG PATHWAY	ko04142	24	145	0.165517241	0.204217194	1	comp42115_c0|comp22487_c1|comp26575_c0|comp26575_c1|comp26575_c2|comp36347_c0|comp91397_c0|comp38314_c0|comp101301_c0|comp41160_c0|comp45601_c0|comp1863_c0|comp44858_c1|comp46571_c1|comp39629_c0|comp56732_c0|comp11468_c0|comp26263_c0|comp41317_c0|comp31498_c0|comp28696_c1|comp19302_c0|comp19302_c1|comp92974_c0	http://www.genome.jp/kegg-bin/show_pathway?ko04142
Steroid biosynthesis	KEGG PATHWAY	ko00100	5	23	0.217391304	0.206093292	1	comp47242_c0|comp48094_c0|comp39676_c0|comp44662_c0|comp45186_c0	http://www.genome.jp/kegg-bin/show_pathway?ko00100
Ascorbate and aldarate metabolism	KEGG PATHWAY	ko00053	10	54	0.185185185	0.208771229	1	comp41850_c0|comp29335_c0|comp44797_c2|comp46639_c0|comp23521_c0|comp39436_c3|comp164731_c0|comp120063_c0|comp38831_c0|comp41342_c0	http://www.genome.jp/kegg-bin/show_pathway?ko00053
Histidine metabolism	KEGG PATHWAY	ko00340	7	36	0.194444444	0.225107344	1	comp29335_c0|comp43966_c2|comp32041_c0|comp164731_c0|comp120063_c0|comp46639_c0|comp41342_c0	http://www.genome.jp/kegg-bin/show_pathway?ko00340
Stilbenoid, diarylheptanoid and gingerol biosynthesis	KEGG PATHWAY	ko00945	3	12	0.25	0.226029529	1	comp39434_c0|comp28846_c0|comp38330_c0	http://www.genome.jp/kegg-bin/show_pathway?ko00945
NOD-like receptor signaling pathway	KEGG PATHWAY	ko04621	6	30	0.2	0.229625388	1	comp31905_c1|comp44149_c0|comp31905_c0|comp17472_c0|comp35855_c0|comp145380_c0	http://www.genome.jp/kegg-bin/show_pathway?ko04621
Phenylpropanoid biosynthesis	KEGG PATHWAY	ko00940	17	101	0.168316832	0.231045911	1	comp32459_c0|comp40912_c0|comp42175_c0|comp31133_c0|comp33231_c0|comp39131_c1|comp43323_c0|comp38330_c0|comp37277_c0|comp42584_c0|comp40264_c0|comp46952_c1|comp31047_c0|comp46305_c0|comp43239_c0|comp43795_c0|comp26227_c0	http://www.genome.jp/kegg-bin/show_pathway?ko00940
Retrograde endocannabinoid signaling	KEGG PATHWAY	ko04723	5	24	0.208333333	0.232748845	1	comp40662_c1|comp44835_c0|comp48168_c3|comp17472_c0|comp44040_c0	http://www.genome.jp/kegg-bin/show_pathway?ko04723
Linoleic acid metabolism	KEGG PATHWAY	ko00591	4	18	0.222222222	0.232911507	1	comp39569_c0|comp39676_c0|comp39320_c0|comp47650_c0	http://www.genome.jp/kegg-bin/show_pathway?ko00591
p53 signaling pathway	KEGG PATHWAY	ko04115	8	43	0.186046512	0.239792941	1	comp22377_c0|comp20691_c0|comp41208_c0|comp45449_c0|comp32486_c0|comp47764_c0|comp38961_c0|comp44286_c0	http://www.genome.jp/kegg-bin/show_pathway?ko04115
Protein export	KEGG PATHWAY	ko03060	11	63	0.174603175	0.251912858	1	comp125879_c0|comp102241_c0|comp22931_c0|comp41202_c0|comp84850_c0|comp34510_c0|comp112102_c0|comp9119_c0|comp39153_c0|comp135270_c0|comp48672_c0	http://www.genome.jp/kegg-bin/show_pathway?ko03060
C5-Branched dibasic acid metabolism	KEGG PATHWAY	ko00660	2	7	0.285714286	0.252055893	1	comp37241_c0|comp31155_c0	http://www.genome.jp/kegg-bin/show_pathway?ko00660
Carotenoid biosynthesis	KEGG PATHWAY	ko00906	6	31	0.193548387	0.253920517	1	comp38226_c0|comp43568_c0|comp43452_c1|comp17727_c0|comp34174_c0|comp46829_c2	http://www.genome.jp/kegg-bin/show_pathway?ko00906
Tyrosine metabolism	KEGG PATHWAY	ko00350	10	57	0.175438596	0.261070172	1	comp39821_c0|comp51697_c0|comp47032_c3|comp142257_c0|comp37760_c0|comp44879_c0|comp39174_c0|comp40172_c1|comp33601_c0|comp33873_c0	http://www.genome.jp/kegg-bin/show_pathway?ko00350
Isoquinoline alkaloid biosynthesis	KEGG PATHWAY	ko00950	4	19	0.210526316	0.265091085	1	comp37760_c0|comp44879_c0|comp39821_c0|comp47032_c3	http://www.genome.jp/kegg-bin/show_pathway?ko00950
Adherens junction	KEGG PATHWAY	ko04520	9	51	0.176470588	0.270809246	1	comp11547_c0|comp45286_c0|comp191681_c0|comp21676_c0|comp17472_c0|comp18615_c0|comp42695_c0|comp36139_c1|comp36139_c0	http://www.genome.jp/kegg-bin/show_pathway?ko04520
Gastric acid secretion	KEGG PATHWAY	ko04971	6	32	0.1875	0.278872233	1	comp1687_c1|comp101372_c0|comp20463_c0|comp73377_c0|comp13943_c0|comp134943_c0	http://www.genome.jp/kegg-bin/show_pathway?ko04971
Flavonoid biosynthesis	KEGG PATHWAY	ko00941	5	26	0.192307692	0.288554664	1	comp41215_c0|comp46379_c0|comp38330_c0|comp39150_c0|comp42823_c0	http://www.genome.jp/kegg-bin/show_pathway?ko00941
Phenylalanine metabolism	KEGG PATHWAY	ko00360	15	92	0.163043478	0.290711417	1	comp32459_c0|comp39131_c1|comp31133_c0|comp47032_c3|comp33231_c0|comp37760_c0|comp38330_c0|comp39821_c0|comp42584_c0|comp40264_c0|comp31047_c0|comp42175_c0|comp43239_c0|comp43795_c0|comp26227_c0	http://www.genome.jp/kegg-bin/show_pathway?ko00360
Cyanoamino acid metabolism	KEGG PATHWAY	ko00460	7	39	0.179487179	0.292347979	1	comp49788_c0|comp43323_c0|comp37277_c0|comp37728_c0|comp46305_c0|comp45252_c1|comp46666_c1	http://www.genome.jp/kegg-bin/show_pathway?ko00460
Terpenoid backbone biosynthesis	KEGG PATHWAY	ko00900	10	59	0.169491525	0.298067483	1	comp44971_c0|comp40027_c0|comp49012_c0|comp41752_c0|comp41752_c1|comp37597_c0|comp41158_c0|comp45250_c0|comp42031_c0|comp41276_c0	http://www.genome.jp/kegg-bin/show_pathway?ko00900
Focal adhesion	KEGG PATHWAY	ko04510	15	93	0.161290323	0.30566009	1	comp120435_c0|comp151334_c0|comp11547_c0|comp34659_c1|comp45286_c0|comp31384_c1|comp191681_c0|comp21676_c0|comp17472_c0|comp18615_c0|comp83781_c0|comp19859_c0|comp40540_c0|comp36139_c1|comp36139_c0	http://www.genome.jp/kegg-bin/show_pathway?ko04510
Calcium signaling pathway	KEGG PATHWAY	ko04020	13	81	0.160493827	0.330384832	1	comp2397_c0|comp91047_c0|comp29646_c2|comp40821_c0|comp44370_c0|comp35235_c0|comp20463_c0|comp43551_c0|comp29646_c0|comp39603_c0|comp73377_c0|comp29646_c3|comp33484_c0	http://www.genome.jp/kegg-bin/show_pathway?ko04020
Aldosterone-regulated sodium reabsorption	KEGG PATHWAY	ko04960	5	28	0.178571429	0.346397348	1	comp1687_c1|comp101372_c0|comp17472_c0|comp134943_c0|comp13943_c0	http://www.genome.jp/kegg-bin/show_pathway?ko04960
Tropane, piperidine and pyridine alkaloid biosynthesis	KEGG PATHWAY	ko00960	5	28	0.178571429	0.346397348	1	comp28660_c1|comp37760_c0|comp43696_c1|comp39821_c0|comp47032_c3	http://www.genome.jp/kegg-bin/show_pathway?ko00960
Protein processing in endoplasmic reticulum	KEGG PATHWAY	ko04141	47	319	0.147335423	0.3505937	1	comp23073_c0|comp45830_c0|comp102241_c0|comp135270_c0|comp41202_c0|comp31985_c0|comp35665_c0|comp35665_c1|comp48955_c0|comp46169_c0|comp9119_c0|comp38353_c0|comp145380_c0|comp29657_c0|comp37753_c0|comp119402_c0|comp100044_c0|comp44149_c0|comp44852_c0|comp84850_c0|comp32174_c0|comp31905_c1|comp31905_c0|comp39153_c0|comp40194_c0|comp125879_c0|comp62240_c0|comp22682_c0|comp2128_c0|comp23530_c0|comp3…	http://www.genome.jp/kegg-bin/show_pathway?ko04141
Glycine, serine and threonine metabolism	KEGG PATHWAY	ko00260	15	97	0.154639175	0.36729278	1	comp33460_c0|comp37482_c0|comp41677_c0|comp38534_c0|comp43247_c0|comp35268_c0|comp40364_c0|comp40058_c0|comp28077_c0|comp41628_c0|comp45693_c0|comp34908_c0|comp46023_c0|comp49788_c0|comp45252_c1	http://www.genome.jp/kegg-bin/show_pathway?ko00260
Phosphatidylinositol signaling system	KEGG PATHWAY	ko04070	10	63	0.158730159	0.375320692	1	comp48443_c3|comp40821_c0|comp44370_c0|comp18204_c0|comp20463_c0|comp43786_c0|comp45523_c0|comp46397_c0|comp73377_c0|comp45686_c0	http://www.genome.jp/kegg-bin/show_pathway?ko04070
Oxidative phosphorylation	KEGG PATHWAY	ko00190	45	309	0.145631068	0.386209297	1	comp21460_c0|comp145159_c0|comp33826_c1|comp33826_c0|comp45075_c0|comp34371_c0|comp99080_c0|comp132974_c0|comp37532_c0|comp95615_c0|comp44695_c0|comp33402_c0|comp32048_c0|comp41391_c0|comp2158_c0|comp47598_c1|comp40922_c0|comp9399_c0|comp141363_c0|comp23951_c0|comp22141_c0|comp28383_c0|comp46583_c0|comp45270_c0|comp42517_c0|comp127453_c0|comp29829_c0|comp25923_c0|comp70522_c0|comp44714_c0|comp499…	http://www.genome.jp/kegg-bin/show_pathway?ko00190
Aminobenzoate degradation	KEGG PATHWAY	ko00627	3	16	0.1875	0.386645626	1	comp20975_c0|comp28846_c0|comp39434_c0	http://www.genome.jp/kegg-bin/show_pathway?ko00627
Notch signaling pathway	KEGG PATHWAY	ko04330	3	16	0.1875	0.386645626	1	comp46627_c0|comp42695_c0|comp144808_c0	http://www.genome.jp/kegg-bin/show_pathway?ko04330
Inositol phosphate metabolism	KEGG PATHWAY	ko00562	10	65	0.153846154	0.414735162	1	comp48443_c3|comp27916_c0|comp44370_c0|comp18204_c0|comp43786_c0|comp44249_c0|comp45523_c0|comp46397_c0|comp40821_c0|comp45686_c0	http://www.genome.jp/kegg-bin/show_pathway?ko00562
Tight junction	KEGG PATHWAY	ko04530	13	87	0.149425287	0.432301183	1	comp11547_c0|comp19859_c0|comp191681_c0|comp21676_c0|comp124211_c0|comp18615_c0|comp36801_c2|comp36801_c1|comp36801_c0|comp107385_c0|comp83781_c0|comp36139_c1|comp36139_c0	http://www.genome.jp/kegg-bin/show_pathway?ko04530
Protein digestion and absorption	KEGG PATHWAY	ko04974	6	39	0.153846154	0.460879309	1	comp1687_c1|comp101372_c0|comp38540_c0|comp46311_c1|comp13943_c0|comp134943_c0	http://www.genome.jp/kegg-bin/show_pathway?ko04974
Metabolic pathways	KEGG PATHWAY	ko01100	325	2329	0.139544869	0.461479514	1	comp38720_c0|comp32459_c0|comp28846_c0|comp42934_c0|comp41677_c0|comp33231_c0|comp33826_c1|comp33826_c0|comp33460_c0|comp46839_c0|comp43568_c0|comp44879_c0|comp34371_c0|comp97907_c0|comp46597_c0|comp27091_c0|comp34875_c0|comp17940_c0|comp131909_c0|comp13249_c0|comp40789_c1|comp40789_c0|comp47239_c0|comp23951_c0|comp33761_c0|comp48094_c0|comp1549_c0|comp116086_c0|comp45234_c0|comp47391_c0|comp3786…	http://www.genome.jp/kegg-bin/show_pathway?ko01100
Riboflavin metabolism	KEGG PATHWAY	ko00740	2	11	0.181818182	0.463853923	1	comp43915_c2|comp31581_c0	http://www.genome.jp/kegg-bin/show_pathway?ko00740
HIF-1 signaling pathway	KEGG PATHWAY	ko04066	13	91	0.142857143	0.500407573	1	comp22980_c0|comp32005_c1|comp32005_c0|comp26151_c0|comp41302_c0|comp145812_c0|comp37243_c0|comp32676_c0|comp16637_c0|comp95581_c0|comp42695_c0|comp40540_c0|comp17472_c0	http://www.genome.jp/kegg-bin/show_pathway?ko04066
Vascular smooth muscle contraction	KEGG PATHWAY	ko04270	7	48	0.145833333	0.506076333	1	comp151334_c0|comp19859_c0|comp20463_c0|comp17472_c0|comp83781_c0|comp40540_c0|comp73377_c0	http://www.genome.jp/kegg-bin/show_pathway?ko04270
Biosynthesis of unsaturated fatty acids	KEGG PATHWAY	ko01040	8	56	0.142857143	0.522713399	1	comp2131_c0|comp37271_c0|comp41175_c0|comp47584_c0|comp36174_c1|comp38103_c0|comp41854_c0|comp41717_c0	http://www.genome.jp/kegg-bin/show_pathway?ko01040
Fatty acid metabolism	KEGG PATHWAY	ko00071	15	107	0.140186916	0.525044587	1	comp41342_c0|comp20975_c0|comp29335_c0|comp43746_c0|comp51697_c0|comp36174_c1|comp39174_c0|comp40172_c1|comp46639_c0|comp164731_c0|comp33873_c0|comp120063_c0|comp32590_c0|comp37271_c0|comp126255_c0	http://www.genome.jp/kegg-bin/show_pathway?ko00071
Biosynthesis of ansamycins	KEGG PATHWAY	ko01051	1	5	0.2	0.526117333	1	comp41126_c0	http://www.genome.jp/kegg-bin/show_pathway?ko01051
Regulation of autophagy	KEGG PATHWAY	ko04140	3	20	0.15	0.538468599	1	comp87556_c0|comp45394_c0|comp22992_c0	http://www.genome.jp/kegg-bin/show_pathway?ko04140
Valine, leucine and isoleucine degradation	KEGG PATHWAY	ko00280	15	108	0.138888889	0.540423135	1	comp20975_c0|comp38653_c0|comp29335_c0|comp27916_c0|comp46639_c0|comp41342_c0|comp46542_c0|comp43838_c3|comp28077_c0|comp43227_c0|comp164731_c0|comp120063_c0|comp131909_c0|comp43671_c0|comp126255_c0	http://www.genome.jp/kegg-bin/show_pathway?ko00280
Sulfur metabolism	KEGG PATHWAY	ko00920	5	35	0.142857143	0.545498778	1	comp32869_c0|comp43183_c0|comp39562_c1|comp72217_c0|comp43638_c0	http://www.genome.jp/kegg-bin/show_pathway?ko00920
Phototransduction	KEGG PATHWAY	ko04744	2	13	0.153846154	0.556110546	1	comp20463_c0|comp73377_c0	http://www.genome.jp/kegg-bin/show_pathway?ko04744
RIG-I-like receptor signaling pathway	KEGG PATHWAY	ko04622	2	13	0.153846154	0.556110546	1	comp27248_c1|comp26050_c1	http://www.genome.jp/kegg-bin/show_pathway?ko04622
Fatty acid elongation	KEGG PATHWAY	ko00062	8	58	0.137931034	0.564624546	1	comp20975_c0|comp197055_c0|comp47584_c0|comp46548_c1|comp32238_c0|comp40843_c0|comp126255_c0|comp109863_c0	http://www.genome.jp/kegg-bin/show_pathway?ko00062
Pancreatic secretion	KEGG PATHWAY	ko04972	9	66	0.136363636	0.576259987	1	comp1687_c1|comp91047_c0|comp101372_c0|comp45286_c0|comp29646_c0|comp29646_c2|comp29646_c3|comp13943_c0|comp134943_c0	http://www.genome.jp/kegg-bin/show_pathway?ko04972
Melanogenesis	KEGG PATHWAY	ko04916	6	44	0.136363636	0.584193966	1	comp20463_c0|comp34659_c1|comp17472_c0|comp42695_c0|comp73377_c0|comp40540_c0	http://www.genome.jp/kegg-bin/show_pathway?ko04916
Retinol metabolism	KEGG PATHWAY	ko00830	4	29	0.137931034	0.586103868	1	comp40172_c1|comp39174_c0|comp51697_c0|comp33873_c0	http://www.genome.jp/kegg-bin/show_pathway?ko00830
Geraniol degradation	KEGG PATHWAY	ko00281	1	6	0.166666667	0.591875522	1	comp43671_c0	http://www.genome.jp/kegg-bin/show_pathway?ko00281
Novobiocin biosynthesis	KEGG PATHWAY	ko00401	1	6	0.166666667	0.591875522	1	comp47032_c3	http://www.genome.jp/kegg-bin/show_pathway?ko00401
Thiamine metabolism	KEGG PATHWAY	ko00730	1	6	0.166666667	0.591875522	1	comp35215_c0	http://www.genome.jp/kegg-bin/show_pathway?ko00730
Photosynthesis	KEGG PATHWAY	ko00195	7	52	0.134615385	0.595072896	1	comp43541_c1|comp34680_c0|comp37532_c0|comp37053_c1|comp37053_c0|comp23568_c0|comp40496_c1	http://www.genome.jp/kegg-bin/show_pathway?ko00195
Axon guidance	KEGG PATHWAY	ko04360	7	52	0.134615385	0.595072896	1	comp11547_c0|comp11290_c0|comp73226_c0|comp45286_c0|comp17472_c0|comp194264_c0|comp34659_c1	http://www.genome.jp/kegg-bin/show_pathway?ko04360
Caprolactam degradation	KEGG PATHWAY	ko00930	2	14	0.142857143	0.597810697	1	comp20975_c0|comp39281_c0	http://www.genome.jp/kegg-bin/show_pathway?ko00930
Salivary secretion	KEGG PATHWAY	ko04970	6	45	0.133333333	0.60709444	1	comp1687_c1|comp101372_c0|comp20463_c0|comp73377_c0|comp13943_c0|comp134943_c0	http://www.genome.jp/kegg-bin/show_pathway?ko04970
Plant-pathogen interaction	KEGG PATHWAY	ko04626	18	136	0.132352941	0.62309108	1	comp35855_c0|comp46562_c0|comp46971_c1|comp44149_c0|comp47149_c8|comp41807_c0|comp42553_c0|comp20463_c0|comp17526_c0|comp27808_c0|comp31905_c1|comp31905_c0|comp38264_c0|comp145380_c0|comp73377_c0|comp40540_c0|comp46759_c0|comp40970_c0	http://www.genome.jp/kegg-bin/show_pathway?ko04626
Phenylalanine, tyrosine and tryptophan biosynthesis	KEGG PATHWAY	ko00400	6	46	0.130434783	0.629283156	1	comp45578_c2|comp39821_c0|comp47032_c3|comp37760_c0|comp40049_c0|comp46719_c0	http://www.genome.jp/kegg-bin/show_pathway?ko00400
Glycerolipid metabolism	KEGG PATHWAY	ko00561	11	84	0.130952381	0.629639837	1	comp39676_c0|comp29335_c0|comp41342_c0|comp35580_c0|comp37863_c0|comp46639_c0|comp164731_c0|comp120063_c0|comp39281_c0|comp35479_c1|comp41915_c0	http://www.genome.jp/kegg-bin/show_pathway?ko00561
Tryptophan metabolism	KEGG PATHWAY	ko00380	9	69	0.130434783	0.631836795	1	comp38693_c0|comp20975_c0|comp29335_c0|comp34236_c0|comp46839_c0|comp46639_c0|comp164731_c0|comp120063_c0|comp41342_c0	http://www.genome.jp/kegg-bin/show_pathway?ko00380
Spliceosome	KEGG PATHWAY	ko03040	27	204	0.132352941	0.635178987	1	comp40125_c0|comp40486_c1|comp35665_c1|comp46169_c0|comp39354_c0|comp48376_c0|comp17587_c0|comp45197_c1|comp47419_c0|comp48221_c0|comp40194_c0|comp36998_c0|comp46317_c0|comp26049_c0|comp2128_c0|comp34205_c0|comp39792_c0|comp41647_c0|comp100044_c0|comp35665_c0|comp28656_c0|comp45095_c2|comp21863_c0|comp82490_c0|comp48261_c0|comp37834_c0|comp39074_c0	http://www.genome.jp/kegg-bin/show_pathway?ko03040
Long-term potentiation	KEGG PATHWAY	ko04720	6	47	0.127659574	0.650723769	1	comp151334_c0|comp20463_c0|comp17472_c0|comp42695_c0|comp73377_c0|comp40540_c0	http://www.genome.jp/kegg-bin/show_pathway?ko04720
Galactose metabolism	KEGG PATHWAY	ko00052	11	86	0.127906977	0.661410875	1	comp47471_c0|comp39393_c0|comp42871_c0|comp43942_c0|comp33645_c1|comp17244_c0|comp48323_c1|comp95581_c0|comp101301_c0|comp42125_c0|comp35419_c0	http://www.genome.jp/kegg-bin/show_pathway?ko00052
Arachidonic acid metabolism	KEGG PATHWAY	ko00590	3	24	0.125	0.666341619	1	comp41626_c0|comp39676_c0|comp37728_c0	http://www.genome.jp/kegg-bin/show_pathway?ko00590
Pentose phosphate pathway	KEGG PATHWAY	ko00030	10	79	0.126582278	0.671714738	1	comp38110_c0|comp42934_c0|comp47358_c2|comp45234_c0|comp34898_c0|comp40770_c0|comp21508_c0|comp37331_c0|comp41126_c0|comp42871_c0	http://www.genome.jp/kegg-bin/show_pathway?ko00030
Endocytosis	KEGG PATHWAY	ko04144	20	155	0.129032258	0.671932449	1	comp35665_c0|comp45054_c1|comp17736_c0|comp100044_c0|comp2128_c0|comp11547_c0|comp18204_c0|comp31384_c1|comp40486_c1|comp35665_c1|comp46169_c0|comp44914_c1|comp138627_c0|comp31350_c0|comp40194_c0|comp45686_c0|comp40448_c0|comp39074_c0|comp37834_c0|comp141113_c0	http://www.genome.jp/kegg-bin/show_pathway?ko04144
Olfactory transduction	KEGG PATHWAY	ko04740	2	16	0.125	0.672180811	1	comp20463_c0|comp73377_c0	http://www.genome.jp/kegg-bin/show_pathway?ko04740
Cysteine and methionine metabolism	KEGG PATHWAY	ko00270	13	102	0.12745098	0.672408389	1	comp17795_c0|comp32869_c0|comp39821_c0|comp47032_c3|comp33761_c0|comp37760_c0|comp39562_c1|comp43892_c0|comp72217_c0|comp37114_c0|comp40789_c1|comp40789_c0|comp17578_c0	http://www.genome.jp/kegg-bin/show_pathway?ko00270
Peroxisome	KEGG PATHWAY	ko04146	17	133	0.127819549	0.680050073	1	comp142812_c0|comp43746_c0|comp34236_c0|comp37271_c0|comp46839_c0|comp25999_c0|comp43828_c0|comp38643_c0|comp91494_c0|comp44792_c0|comp36174_c1|comp684_c0|comp43985_c0|comp48331_c0|comp43671_c0|comp44453_c0|comp32590_c0	http://www.genome.jp/kegg-bin/show_pathway?ko04146
Basal transcription factors	KEGG PATHWAY	ko03022	5	41	0.12195122	0.689954733	1	comp32982_c0|comp116773_c0|comp46231_c0|comp44017_c2|comp44754_c0	http://www.genome.jp/kegg-bin/show_pathway?ko03022
Non-homologous end-joining	KEGG PATHWAY	ko03450	1	8	0.125	0.697291977	1	comp48282_c1	http://www.genome.jp/kegg-bin/show_pathway?ko03450
Neuroactive ligand-receptor interaction	KEGG PATHWAY	ko04080	1	8	0.125	0.697291977	1	comp161269_c0	http://www.genome.jp/kegg-bin/show_pathway?ko04080
Adipocytokine signaling pathway	KEGG PATHWAY	ko04920	5	42	0.119047619	0.710699365	1	comp22980_c0|comp32590_c0|comp142178_c0|comp140116_c0|comp43746_c0	http://www.genome.jp/kegg-bin/show_pathway?ko04920
Neurotrophin signaling pathway	KEGG PATHWAY	ko04722	7	58	0.120689655	0.711166073	1	comp11547_c0|comp45286_c0|comp20463_c0|comp34659_c1|comp17472_c0|comp73377_c0|comp40540_c0	http://www.genome.jp/kegg-bin/show_pathway?ko04722
Drug metabolism	KEGG PATHWAY	ko00982	8	66	0.121212121	0.712800912	1	comp38007_c0|comp51697_c0|comp23690_c0|comp14231_c0|comp39174_c0|comp40172_c1|comp33873_c0|comp34669_c0	http://www.genome.jp/kegg-bin/show_pathway?ko00982
SNARE interactions in vesicular transport	KEGG PATHWAY	ko04130	4	34	0.117647059	0.713230635	1	comp48472_c0|comp38630_c0|comp17551_c0|comp31668_c0	http://www.genome.jp/kegg-bin/show_pathway?ko04130
Fructose and mannose metabolism	KEGG PATHWAY	ko00051	9	74	0.121621622	0.714934391	1	comp98446_c0|comp44249_c0|comp34898_c0|comp21508_c0|comp42254_c0|comp25489_c0|comp95581_c0|comp33749_c0|comp42871_c0	http://www.genome.jp/kegg-bin/show_pathway?ko00051
Fc epsilon RI signaling pathway	KEGG PATHWAY	ko04664	3	26	0.115384615	0.719760176	1	comp40540_c0|comp17472_c0|comp45286_c0	http://www.genome.jp/kegg-bin/show_pathway?ko04664
VEGF signaling pathway	KEGG PATHWAY	ko04370	4	35	0.114285714	0.734873456	1	comp11547_c0|comp40540_c0|comp17472_c0|comp45286_c0	http://www.genome.jp/kegg-bin/show_pathway?ko04370
Toll-like receptor signaling pathway	KEGG PATHWAY	ko04620	3	27	0.111111111	0.743858265	1	comp40540_c0|comp17472_c0|comp45286_c0	http://www.genome.jp/kegg-bin/show_pathway?ko04620
Vasopressin-regulated water reabsorption	KEGG PATHWAY	ko04962	3	27	0.111111111	0.743858265	1	comp22580_c0|comp138627_c0|comp141113_c0	http://www.genome.jp/kegg-bin/show_pathway?ko04962
Sphingolipid metabolism	KEGG PATHWAY	ko00600	5	44	0.113636364	0.749196063	1	comp1863_c0|comp44621_c0|comp101301_c0|comp19037_c0|comp91397_c0	http://www.genome.jp/kegg-bin/show_pathway?ko00600
Carbohydrate digestion and absorption	KEGG PATHWAY	ko04973	5	44	0.113636364	0.749196063	1	comp1687_c1|comp101372_c0|comp13943_c0|comp134943_c0|comp95581_c0	http://www.genome.jp/kegg-bin/show_pathway?ko04973
Valine, leucine and isoleucine biosynthesis	KEGG PATHWAY	ko00290	2	19	0.105263158	0.762337254	1	comp37241_c0|comp31155_c0	http://www.genome.jp/kegg-bin/show_pathway?ko00290
Chemokine signaling pathway	KEGG PATHWAY	ko04062	5	45	0.111111111	0.766958765	1	comp11547_c0|comp40540_c0|comp17472_c0|comp45286_c0|comp34659_c1	http://www.genome.jp/kegg-bin/show_pathway?ko04062
ABC transporters	KEGG PATHWAY	ko02010	5	45	0.111111111	0.766958765	1	comp47609_c1|comp47976_c0|comp47224_c0|comp43847_c0|comp46214_c1	http://www.genome.jp/kegg-bin/show_pathway?ko02010
Brassinosteroid biosynthesis	KEGG PATHWAY	ko00905	1	10	0.1	0.775488417	1	comp36082_c0	http://www.genome.jp/kegg-bin/show_pathway?ko00905
Glutathione metabolism	KEGG PATHWAY	ko00480	15	126	0.119047619	0.77581274	1	comp48259_c0|comp47358_c2|comp38007_c0|comp24220_c1|comp27700_c0|comp23690_c0|comp14231_c0|comp40770_c0|comp147308_c0|comp23521_c0|comp19871_c0|comp684_c0|comp41208_c0|comp34669_c0|comp37728_c0	http://www.genome.jp/kegg-bin/show_pathway?ko00480
Metabolism of xenobiotics by cytochrome P450	KEGG PATHWAY	ko00980	8	71	0.112676056	0.786406459	1	comp38007_c0|comp51697_c0|comp23690_c0|comp14231_c0|comp39174_c0|comp40172_c1|comp33873_c0|comp34669_c0	http://www.genome.jp/kegg-bin/show_pathway?ko00980
Pyruvate metabolism	KEGG PATHWAY	ko00620	16	135	0.118518519	0.787161406	1	comp91477_c0|comp142178_c0|comp38978_c0|comp41282_c0|comp164731_c0|comp13691_c0|comp48111_c0|comp28077_c0|comp42627_c0|comp101824_c0|comp120063_c0|comp23998_c0|comp46639_c0|comp38460_c0|comp41342_c0|comp29335_c0	http://www.genome.jp/kegg-bin/show_pathway?ko00620
Progesterone-mediated oocyte maturation	KEGG PATHWAY	ko04914	7	63	0.111111111	0.789106462	1	comp32486_c0|comp47538_c0|comp31905_c1|comp31905_c0|comp35855_c0|comp40540_c0|comp17472_c0	http://www.genome.jp/kegg-bin/show_pathway?ko04914
T cell receptor signaling pathway	KEGG PATHWAY	ko04660	4	38	0.105263158	0.792364562	1	comp11547_c0|comp40540_c0|comp17472_c0|comp34659_c1	http://www.genome.jp/kegg-bin/show_pathway?ko04660
mTOR signaling pathway	KEGG PATHWAY	ko04150	4	38	0.105263158	0.792364562	1	comp32676_c0|comp45394_c0|comp26151_c0|comp17472_c0	http://www.genome.jp/kegg-bin/show_pathway?ko04150
Natural killer cell mediated cytotoxicity	KEGG PATHWAY	ko04650	3	30	0.1	0.806291094	1	comp40540_c0|comp17472_c0|comp45286_c0	http://www.genome.jp/kegg-bin/show_pathway?ko04650
Styrene degradation	KEGG PATHWAY	ko00643	1	11	0.090909091	0.806651867	1	comp33601_c0	http://www.genome.jp/kegg-bin/show_pathway?ko00643
Fanconi anemia pathway	KEGG PATHWAY	ko03460	6	56	0.107142857	0.80745844	1	comp46579_c0|comp20691_c0|comp48483_c0|comp46396_c0|comp45449_c0|comp38961_c0	http://www.genome.jp/kegg-bin/show_pathway?ko03460
B cell receptor signaling pathway	KEGG PATHWAY	ko04662	4	39	0.102564103	0.809148815	1	comp34659_c1|comp40540_c0|comp17472_c0|comp45286_c0	http://www.genome.jp/kegg-bin/show_pathway?ko04662
Cutin, suberine and wax biosynthesis	KEGG PATHWAY	ko00073	2	21	0.095238095	0.80976155	1	comp31771_c0|comp25999_c0	http://www.genome.jp/kegg-bin/show_pathway?ko00073
Propanoate metabolism	KEGG PATHWAY	ko00640	9	82	0.109756098	0.820187751	1	comp20975_c0|comp43838_c3|comp29335_c0|comp27916_c0|comp48111_c0|comp46639_c0|comp164731_c0|comp120063_c0|comp41342_c0	http://www.genome.jp/kegg-bin/show_pathway?ko00640
PI3K-Akt signaling pathway	KEGG PATHWAY	ko04151	15	131	0.114503817	0.823499458	1	comp35855_c0|comp142178_c0|comp32486_c0|comp44149_c0|comp31905_c1|comp45286_c0|comp16357_c0|comp26151_c0|comp31905_c0|comp39188_c0|comp145380_c0|comp34659_c1|comp40540_c0|comp32676_c0|comp17472_c0	http://www.genome.jp/kegg-bin/show_pathway?ko04151
RNA polymerase	KEGG PATHWAY	ko03020	4	40	0.1	0.824807835	1	comp41092_c0|comp46524_c0|comp17940_c0|comp40220_c0	http://www.genome.jp/kegg-bin/show_pathway?ko03020
Mismatch repair	KEGG PATHWAY	ko03430	4	40	0.1	0.824807835	1	comp48345_c0|comp33284_c0|comp48651_c0|comp44352_c0	http://www.genome.jp/kegg-bin/show_pathway?ko03430
Dorso-ventral axis formation	KEGG PATHWAY	ko04320	2	22	0.090909091	0.830153143	1	comp40540_c0|comp17472_c0	http://www.genome.jp/kegg-bin/show_pathway?ko04320
Ubiquitin mediated proteolysis	KEGG PATHWAY	ko04120	18	156	0.115384615	0.832093325	1	comp62240_c0|comp38124_c1|comp38124_c0|comp44318_c5|comp40330_c0|comp25095_c0|comp48457_c0|comp48955_c0|comp37884_c0|comp27912_c0|comp44286_c0|comp44724_c0|comp23530_c0|comp47538_c0|comp29657_c0|comp47764_c0|comp23073_c0|comp43061_c0	http://www.genome.jp/kegg-bin/show_pathway?ko04120
Bacterial secretion system	KEGG PATHWAY	ko03070	1	12	0.083333333	0.833491236	1	comp34510_c0	http://www.genome.jp/kegg-bin/show_pathway?ko03070
GnRH signaling pathway	KEGG PATHWAY	ko04912	6	58	0.103448276	0.833525541	1	comp11547_c0|comp40448_c0|comp20463_c0|comp17472_c0|comp73377_c0|comp40540_c0	http://www.genome.jp/kegg-bin/show_pathway?ko04912
Collecting duct acid secretion	KEGG PATHWAY	ko04966	6	58	0.103448276	0.833525541	1	comp41391_c0|comp28696_c1|comp1144_c0|comp127453_c0|comp141363_c0|comp20481_c0	http://www.genome.jp/kegg-bin/show_pathway?ko04966
beta-Alanine metabolism	KEGG PATHWAY	ko00410	8	75	0.106666667	0.83446812	1	comp20975_c0|comp43838_c3|comp29335_c0|comp27916_c0|comp46639_c0|comp164731_c0|comp120063_c0|comp41342_c0	http://www.genome.jp/kegg-bin/show_pathway?ko00410
ErbB signaling pathway	KEGG PATHWAY	ko04012	3	32	0.09375	0.840369557	1	comp34659_c1|comp40540_c0|comp17472_c0	http://www.genome.jp/kegg-bin/show_pathway?ko04012
Endocrine and other factor-regulated calcium reabsorption	KEGG PATHWAY	ko04961	5	50	0.1	0.841627765	1	comp1687_c1|comp45054_c1|comp101372_c0|comp13943_c0|comp134943_c0	http://www.genome.jp/kegg-bin/show_pathway?ko04961
Benzoate degradation	KEGG PATHWAY	ko00362	2	23	0.086956522	0.848550935	1	comp20975_c0|comp126255_c0	http://www.genome.jp/kegg-bin/show_pathway?ko00362
Ubiquinone and other terpenoid-quinone biosynthesis	KEGG PATHWAY	ko00130	3	33	0.090909091	0.855374716	1	comp43239_c0|comp48618_c0|comp47032_c3	http://www.genome.jp/kegg-bin/show_pathway?ko00130
Butirosin and neomycin biosynthesis	KEGG PATHWAY	ko00524	1	13	0.076923077	0.856606294	1	comp95581_c0	http://www.genome.jp/kegg-bin/show_pathway?ko00524
Apoptosis	KEGG PATHWAY	ko04210	2	24	0.083333333	0.865115419	1	comp22377_c0|comp187668_c0	http://www.genome.jp/kegg-bin/show_pathway?ko04210
One carbon pool by folate	KEGG PATHWAY	ko00670	3	34	0.088235294	0.869130594	1	comp45252_c1|comp49788_c0|comp47239_c0	http://www.genome.jp/kegg-bin/show_pathway?ko00670
Serotonergic synapse	KEGG PATHWAY	ko04726	2	25	0.08	0.880000946	1	comp40540_c0|comp17472_c0	http://www.genome.jp/kegg-bin/show_pathway?ko04726
Osteoclast differentiation	KEGG PATHWAY	ko04380	3	35	0.085714286	0.881717201	1	comp40540_c0|comp17472_c0|comp45286_c0	http://www.genome.jp/kegg-bin/show_pathway?ko04380
RNA transport	KEGG PATHWAY	ko03013	24	213	0.112676056	0.888632591	1	comp18103_c0|comp18103_c1|comp19740_c0|comp140066_c0|comp26708_c0|comp44428_c0|comp37381_c0|comp47419_c0|comp44254_c2|comp32676_c0|comp17796_c0|comp44843_c0|comp46847_c1|comp44898_c0|comp44517_c0|comp36807_c0|comp44568_c0|comp21863_c0|comp82490_c0|comp20797_c0|comp20797_c1|comp40528_c0|comp34534_c0|comp23551_c0	http://www.genome.jp/kegg-bin/show_pathway?ko03013
Citrate cycle (TCA cycle)	KEGG PATHWAY	ko00020	14	132	0.106060606	0.891462706	1	comp5714_c0|comp39407_c0|comp91477_c0|comp142178_c0|comp116086_c0|comp38978_c0|comp40922_c0|comp38460_c0|comp45075_c0|comp13691_c0|comp40632_c0|comp28077_c0|comp684_c0|comp36545_c0	http://www.genome.jp/kegg-bin/show_pathway?ko00020
Synaptic vesicle cycle	KEGG PATHWAY	ko04721	11	107	0.102803738	0.892406931	1	comp41391_c0|comp45054_c1|comp28696_c1|comp1144_c0|comp127453_c0|comp44835_c0|comp141363_c0|comp40662_c1|comp31668_c0|comp20481_c0|comp44040_c0	http://www.genome.jp/kegg-bin/show_pathway?ko04721
Synthesis and degradation of ketone bodies	KEGG PATHWAY	ko00072	1	15	0.066666667	0.893658272	1	comp43671_c0	http://www.genome.jp/kegg-bin/show_pathway?ko00072
Taurine and hypotaurine metabolism	KEGG PATHWAY	ko00430	1	15	0.066666667	0.893658272	1	comp37728_c0	http://www.genome.jp/kegg-bin/show_pathway?ko00430
Cell cycle	KEGG PATHWAY	ko04110	15	141	0.106382979	0.895641021	1	comp28218_c0|comp47538_c0|comp44080_c0|comp45865_c0|comp20691_c0|comp16357_c0|comp44724_c0|comp45449_c0|comp32486_c0|comp42695_c0|comp39886_c0|comp34659_c1|comp38961_c0|comp23073_c0|comp36327_c0	http://www.genome.jp/kegg-bin/show_pathway?ko04110
Circadian entrainment	KEGG PATHWAY	ko04713	3	37	0.081081081	0.903695592	1	comp20463_c0|comp73377_c0|comp17472_c0	http://www.genome.jp/kegg-bin/show_pathway?ko04713
Pantothenate and CoA biosynthesis	KEGG PATHWAY	ko00770	2	28	0.071428571	0.916009521	1	comp37241_c0|comp46704_c0	http://www.genome.jp/kegg-bin/show_pathway?ko00770
Gap junction	KEGG PATHWAY	ko04540	4	49	0.081632653	0.923046703	1	comp44727_c0|comp31818_c0|comp40540_c0|comp17472_c0	http://www.genome.jp/kegg-bin/show_pathway?ko04540
Cholinergic synapse	KEGG PATHWAY	ko04725	2	29	0.068965517	0.925561238	1	comp40540_c0|comp17472_c0	http://www.genome.jp/kegg-bin/show_pathway?ko04725
Fatty acid biosynthesis	KEGG PATHWAY	ko00061	7	78	0.08974359	0.929350545	1	comp41556_c0|comp47391_c0|comp48111_c0|comp38103_c0|comp36090_c0|comp41320_c3|comp41854_c0	http://www.genome.jp/kegg-bin/show_pathway?ko00061
Oocyte meiosis	KEGG PATHWAY	ko04114	12	125	0.096	0.941426121	1	comp17472_c0|comp151334_c0|comp45865_c0|comp20463_c0|comp16357_c0|comp44724_c0|comp32486_c0|comp39188_c0|comp47538_c0|comp73377_c0|comp40540_c0|comp23073_c0	http://www.genome.jp/kegg-bin/show_pathway?ko04114
Fc gamma R-mediated phagocytosis	KEGG PATHWAY	ko04666	8	90	0.088888889	0.943757641	1	comp11547_c0|comp18204_c0|comp40448_c0|comp73226_c0|comp45286_c0|comp17472_c0|comp45686_c0|comp40540_c0	http://www.genome.jp/kegg-bin/show_pathway?ko04666
Selenocompound metabolism	KEGG PATHWAY	ko00450	2	32	0.0625	0.948423249	1	comp32869_c0|comp43638_c0	http://www.genome.jp/kegg-bin/show_pathway?ko00450
Glutamatergic synapse	KEGG PATHWAY	ko04724	5	63	0.079365079	0.948736811	1	comp39045_c1|comp35234_c0|comp20477_c0|comp17472_c0|comp40448_c0	http://www.genome.jp/kegg-bin/show_pathway?ko04724
Purine metabolism	KEGG PATHWAY	ko00230	21	204	0.102941176	0.948746946	1	comp43638_c0|comp41208_c0|comp40220_c0|comp43240_c0|comp30823_c0|comp47667_c0|comp45739_c0|comp46524_c0|comp43670_c0|comp41092_c0|comp40410_c0|comp42627_c0|comp101824_c0|comp35215_c0|comp41239_c0|comp70786_c0|comp23998_c0|comp17940_c0|comp42551_c0|comp43611_c2|comp45375_c0	http://www.genome.jp/kegg-bin/show_pathway?ko00230
Nicotinate and nicotinamide metabolism	KEGG PATHWAY	ko00760	1	20	0.05	0.949642327	1	comp43764_c0	http://www.genome.jp/kegg-bin/show_pathway?ko00760
Base excision repair	KEGG PATHWAY	ko03410	3	44	0.068181818	0.954500428	1	comp33257_c0|comp28610_c0|comp48282_c1	http://www.genome.jp/kegg-bin/show_pathway?ko03410
Streptomycin biosynthesis	KEGG PATHWAY	ko00521	1	21	0.047619048	0.956636366	1	comp95581_c0	http://www.genome.jp/kegg-bin/show_pathway?ko00521
Glycerophospholipid metabolism	KEGG PATHWAY	ko00564	8	94	0.085106383	0.959019362	1	comp42342_c0|comp39676_c0|comp40448_c0|comp35580_c0|comp43198_c0|comp42419_c0|comp36380_c0|comp41915_c0	http://www.genome.jp/kegg-bin/show_pathway?ko00564
Lysine degradation	KEGG PATHWAY	ko00310	6	77	0.077922078	0.96534301	1	comp20975_c0|comp29335_c0|comp46639_c0|comp164731_c0|comp120063_c0|comp41342_c0	http://www.genome.jp/kegg-bin/show_pathway?ko00310
Insulin signaling pathway	KEGG PATHWAY	ko04910	15	160	0.09375	0.96709492	1	comp142178_c0|comp17472_c0|comp187668_c0|comp151334_c0|comp37437_c3|comp48111_c0|comp48310_c0|comp20463_c0|comp32676_c0|comp40540_c0|comp26151_c0|comp95581_c0|comp73377_c0|comp34659_c1|comp37611_c1	http://www.genome.jp/kegg-bin/show_pathway?ko04910
Hedgehog signaling pathway	KEGG PATHWAY	ko04340	1	23	0.043478261	0.967846124	1	comp34659_c1	http://www.genome.jp/kegg-bin/show_pathway?ko04340
Glycosylphosphatidylinositol(GPI)-anchor biosynthesis	KEGG PATHWAY	ko00563	1	23	0.043478261	0.967846124	1	comp36377_c1	http://www.genome.jp/kegg-bin/show_pathway?ko00563
Long-term depression	KEGG PATHWAY	ko04730	2	37	0.054054054	0.972393025	1	comp40540_c0|comp17472_c0	http://www.genome.jp/kegg-bin/show_pathway?ko04730
RNA degradation	KEGG PATHWAY	ko03018	11	127	0.086614173	0.972981577	1	comp17587_c0|comp145812_c0|comp19249_c0|comp135133_c0|comp47109_c1|comp27688_c0|comp81573_c0|comp44679_c0|comp34688_c0|comp41302_c0|comp45928_c0	http://www.genome.jp/kegg-bin/show_pathway?ko03018
Homologous recombination	KEGG PATHWAY	ko03440	3	49	0.06122449	0.974000401	1	comp46396_c0|comp47522_c0|comp47477_c0	http://www.genome.jp/kegg-bin/show_pathway?ko03440
Butanoate metabolism	KEGG PATHWAY	ko00650	3	50	0.06	0.976800856	1	comp37241_c0|comp20975_c0|comp43671_c0	http://www.genome.jp/kegg-bin/show_pathway?ko00650
Lysine biosynthesis	KEGG PATHWAY	ko00300	1	27	0.037037037	0.982323383	1	comp43139_c0	http://www.genome.jp/kegg-bin/show_pathway?ko00300
Various types of N-glycan biosynthesis	KEGG PATHWAY	ko00513	2	41	0.048780488	0.983422439	1	comp42619_c1|comp162_c0	http://www.genome.jp/kegg-bin/show_pathway?ko00513
Ether lipid metabolism	KEGG PATHWAY	ko00565	2	41	0.048780488	0.983422439	1	comp39676_c0|comp40448_c0	http://www.genome.jp/kegg-bin/show_pathway?ko00565
Dopaminergic synapse	KEGG PATHWAY	ko04728	5	75	0.066666667	0.983970235	1	comp39188_c0|comp151334_c0|comp20463_c0|comp34659_c1|comp73377_c0	http://www.genome.jp/kegg-bin/show_pathway?ko04728
Circadian rhythm	KEGG PATHWAY	ko04710	1	28	0.035714286	0.984779452	1	comp23073_c0	http://www.genome.jp/kegg-bin/show_pathway?ko04710
TGF-beta signaling pathway	KEGG PATHWAY	ko04350	3	54	0.055555556	0.985382993	1	comp42695_c0|comp23073_c0|comp17472_c0	http://www.genome.jp/kegg-bin/show_pathway?ko04350
Carbon fixation pathways in prokaryotes	KEGG PATHWAY	ko00720	4	67	0.059701493	0.987964543	1	comp40632_c0|comp39407_c0|comp684_c0|comp116086_c0	http://www.genome.jp/kegg-bin/show_pathway?ko00720
Meiosis	KEGG PATHWAY	ko04113	7	102	0.068627451	0.991357642	1	comp151334_c0|comp45865_c0|comp39188_c0|comp44724_c0|comp45877_c0|comp47538_c0|comp46410_c3	http://www.genome.jp/kegg-bin/show_pathway?ko04113
Aminoacyl-tRNA biosynthesis	KEGG PATHWAY	ko00970	3	59	0.050847458	0.991894843	1	comp43124_c1|comp45298_c0|comp46195_c0	http://www.genome.jp/kegg-bin/show_pathway?ko00970
Nucleotide excision repair	KEGG PATHWAY	ko03420	3	64	0.046875	0.995558556	1	comp44352_c0|comp33284_c0|comp44754_c0	http://www.genome.jp/kegg-bin/show_pathway?ko03420
Wnt signaling pathway	KEGG PATHWAY	ko04310	6	99	0.060606061	0.995875034	1	comp144808_c0|comp45286_c0|comp34659_c1|comp23073_c0|comp39188_c0|comp42695_c0	http://www.genome.jp/kegg-bin/show_pathway?ko04310
N-Glycan biosynthesis	KEGG PATHWAY	ko00510	2	55	0.036363636	0.997357763	1	comp42619_c1|comp162_c0	http://www.genome.jp/kegg-bin/show_pathway?ko00510
Pyrimidine metabolism	KEGG PATHWAY	ko00240	9	137	0.065693431	0.997778773	1	comp40220_c0|comp41092_c0|comp42460_c0|comp46524_c0|comp43670_c0|comp41208_c0|comp30823_c0|comp70786_c0|comp17940_c0	http://www.genome.jp/kegg-bin/show_pathway?ko00240
mRNA surveillance pathway	KEGG PATHWAY	ko03015	7	127	0.05511811	0.999292012	1	comp151334_c0|comp47419_c0|comp21863_c0|comp82490_c0|comp17796_c0|comp39188_c0|comp46717_c0	http://www.genome.jp/kegg-bin/show_pathway?ko03015
DNA replication	KEGG PATHWAY	ko03030	2	66	0.03030303	0.999400328	1	comp44352_c0|comp33284_c0	http://www.genome.jp/kegg-bin/show_pathway?ko03030
Ribosome biogenesis in eukaryotes	KEGG PATHWAY	ko03008	8	148	0.054054054	0.999745885	1	comp47802_c5|comp42017_c0|comp39011_c0|comp47822_c0|comp46650_c0|comp41106_c0|comp11123_c0|comp44495_c0	http://www.genome.jp/kegg-bin/show_pathway?ko03008
Proteasome	KEGG PATHWAY	ko03050	6	130	0.046153846	0.999856607	1	comp168326_c0|comp34061_c0|comp3490_c0|comp135519_c0|comp2157_c1|comp2157_c0	http://www.genome.jp/kegg-bin/show_pathway?ko03050
--------------------
#Term	Database	Id	Sample number	Background number		P-Value	Corrected P-Value	Genes	Hyperlink
--------------------
